# Supplementary material for: Identification of an autotransporter peptidase of Rickettsia rickettsii responsible for maturation of surface exposed autotransporters
Source: PLoS Pathog. 2023 Jul 31;19(7):e1011527. doi: 10.1371/journal.ppat.1011527 (PMC10414592; doi:10.1371/journal.ppat.1011527)
Supplement: S1 Table — (XLSX) [file ppat.1011527.s004.xlsx]

## Sheet: 1-protein
Checked	Master	Accession	Description	Modifications	# AAs	MW [kDa]	calc. pI	Coverage [%]	# Peptides	# PSMs	# Unique Peptides	Abundance: F1: Sample	Abundances (Normalized): F1: Sample	Contaminant	Exp. q-value: Sequest HT	Score Sequest HT: Sequest HT	# Razor Peptides	Protein Group IDs
FALSE	Master Protein	ABV76305.1	transcription termination factor Rho [Rickettsia rickettsii str. 'Sheila Smith']		458	51.2	7.58	5	2	2	2	1.05005e+06	1.05005e+06	FALSE	0	4.11	0	139
FALSE	Master Protein	ABV76782.1	seryl-tRNA synthetase [Rickettsia rickettsii str. 'Sheila Smith']		425	48.4	6.07	8	2	2	2	1.44856e+06	1.44856e+06	FALSE	0	5.75	0	89
FALSE	Master Protein	ABV76420.1	transcription elongation factor NusA [Rickettsia rickettsii str. 'Sheila Smith']		503	56.5	5.06	7	2	2	2	1.62929e+06	1.62929e+06	FALSE	0	5.09	0	133
FALSE	Master Protein	ABV76803.1	F0F1 ATP synthase subunit alpha [Rickettsia rickettsii str. 'Sheila Smith']		510	56	5.76	5	2	2	2	1.77439e+06	1.77439e+06	FALSE	0	4.87	0	115
FALSE	Master Protein	ABV76520.1	50S ribosomal protein L25/general stress protein Ctc [Rickettsia rickettsii str. 'Sheila Smith']		203	22.6	9.69	12	2	2	2	1.80537e+06	1.80537e+06	FALSE	0	4.99	0	71
FALSE	Master Protein	ABV75812.1	outer membrane protein omp1 [Rickettsia rickettsii str. 'Sheila Smith']		768	87	8.87	3	2	2	2	2.10814e+06	2.10814e+06	FALSE	0	4.04	0	11
FALSE	Master Protein	ABV76591.1	50S ribosomal protein L2 [Rickettsia rickettsii str. 'Sheila Smith']		273	30.2	10.4	14	3	3	3	2.20194e+06	2.20194e+06	FALSE	0	6.64	0	9
FALSE	Master Protein	ABV75707.1	hypothetical protein A1G_00605 [Rickettsia rickettsii str. 'Sheila Smith']		438	48	9.16	7	2	2	2	2.69116e+06	2.69116e+06	FALSE	0	4.49	0	128
FALSE	Master Protein	ABV76498.1	hypothetical protein A1G_05015 [Rickettsia rickettsii str. 'Sheila Smith']		494	56.1	9.44	6	2	2	2	2.76568e+06	2.76568e+06	FALSE	0	6.37	0	122
FALSE	Master Protein	ABV76343.1	hypothetical protein A1G_04155 [Rickettsia rickettsii str. 'Sheila Smith']		290	33.7	9.11	6	2	2	2	2837861	2837861	FALSE	0	4.39	0	64
FALSE	Master Protein	ABV76237.1	hypothetical protein A1G_03530 [Rickettsia rickettsii str. 'Sheila Smith']		450	50.9	7.99	9	4	4	4	2.84821e+06	2.84821e+06	FALSE	0	8.64	0	135
FALSE	Master Protein	ABV76372.1	dihydrolipoamide dehydrogenase [Rickettsia rickettsii str. 'Sheila Smith']		459	49	6.37	4	2	2	2	2.85469e+06	2.85469e+06	FALSE	0	3.98	0	26
FALSE	Master Protein	ABV76443.1	nitrogen assimilation regulatory protein ntrX [Rickettsia rickettsii str. 'Sheila Smith']		474	53.4	8.82	7	4	4	4	3.17311e+06	3.17311e+06	FALSE	0	8.67	0	58
FALSE	Master Protein	ABV76570.1	DNA-directed RNA polymerase subunit alpha [Rickettsia rickettsii str. 'Sheila Smith']		340	38.2	5.33	7	2	2	2	3.25734e+06	3.25734e+06	FALSE	0	5.69	0	41
FALSE	Master Protein	ABV76714.1	serine hydroxymethyltransferase [Rickettsia rickettsii str. 'Sheila Smith']		420	46	6.32	12	5	5	5	3.35797e+06	3.35797e+06	FALSE	0	11.3	0	48
FALSE	Master Protein	ABV76419.1	translation initiation factor IF-2 [Rickettsia rickettsii str. 'Sheila Smith']		831	91	6.95	13	9	9	9	3.51575e+06	3.51575e+06	FALSE	0	21.43	0	90
FALSE	Master Protein	ABV76549.1	acylglycerophosphoethanolamine acyltransferase [Rickettsia rickettsii str. 'Sheila Smith']		1140	128.5	9.03	2	2	2	2	3.80512e+06	3.80512e+06	FALSE	0	4.69	0	23
FALSE	Master Protein	ABV76411.1	hypothetical protein A1G_04555 [Rickettsia rickettsii str. 'Sheila Smith']		959	106.9	6.62	4	4	4	4	3.87942e+06	3.87942e+06	FALSE	0	8.74	0	43
FALSE	Master Protein	ABV76546.1	propionyl-CoA carboxylase alpha chain precursor [Rickettsia rickettsii str. 'Sheila Smith']		665	73.2	5.92	3	2	2	2	4.07267e+06	4.07267e+06	FALSE	0	5.5	0	60
FALSE	Master Protein	ABV75954.1	ribonuclease E [Rickettsia rickettsii str. 'Sheila Smith']		690	78.5	7.42	9	5	5	5	4.08449e+06	4.08449e+06	FALSE	0	10.71	0	102
FALSE	Master Protein	ABV76820.1	glutathione-regulated potassium-efflux system protein kefB [Rickettsia rickettsii str. 'Sheila Smith']		575	61.6	5.69	6	3	3	3	4.1791e+06	4.1791e+06	FALSE	0	7.75	0	91
FALSE	Master Protein	ABV75898.1	multidrug resistance ABC transporter ATP-binding protein [Rickettsia rickettsii str. 'Sheila Smith']		589	67	7.06	6	3	3	3	4.20315e+06	4.20315e+06	FALSE	0	8.1	0	4
FALSE	Master Protein	ABV75713.1	NAD(p) transhydrogenase subunit beta [Rickettsia rickettsii str. 'Sheila Smith']		465	49.8	6.64	5	3	3	3	4325280	4325280	FALSE	0	6.29	0	74
FALSE	Master Protein	ABV76571.1	30S ribosomal protein S11 [Rickettsia rickettsii str. 'Sheila Smith']		127	13.6	11.3	10	2	2	2	4.41688e+06	4.41688e+06	FALSE	0	5.41	0	111
FALSE	Master Protein	ABV76271.1	polynucleotide phosphorylase/polyadenylase [Rickettsia rickettsii str. 'Sheila Smith']		748	82	6.64	2	2	2	2	4.557e+06	4.557e+06	FALSE	0	3.5	0	28
FALSE	Master Protein	ABV76873.1	trigger factor [Rickettsia rickettsii str. 'Sheila Smith']		445	51	6.99	13	6	6	6	4.59261e+06	4.59261e+06	FALSE	0	14.94	0	134
FALSE	Master Protein	ABV76777.1	DNA polymerase III subunit alpha [Rickettsia rickettsii str. 'Sheila Smith']		1181	132.6	6.01	9	10	10	10	4.82919e+06	4.82919e+06	FALSE	0	22.51	0	84
FALSE	Master Protein	ABV76805.1	dihydrolipoamide dehydrogenase [Rickettsia rickettsii str. 'Sheila Smith']		459	49.2	8.59	5	2	2	2	4856985	4856985	FALSE	0	5.56	0	56
FALSE	Master Protein	ABV75750.1	hypothetical protein A1G_00820 [Rickettsia rickettsii str. 'Sheila Smith']		986	108.1	5.86	4	4	4	4	4.87481e+06	4.87481e+06	FALSE	0	9.26	0	34
FALSE	Master Protein	ABV75796.1	hypothetical protein A1G_01070 [Rickettsia rickettsii str. 'Sheila Smith']		704	80	8.88	15	9	10	9	4.9584e+06	4.9584e+06	FALSE	0	26.2	0	47
FALSE	Master Protein	ABV75883.1	DNA gyrase subunit A [Rickettsia rickettsii str. 'Sheila Smith']		905	100.7	5.54	9	8	8	8	5.33261e+06	5.33261e+06	FALSE	0	17.51	0	77
FALSE	Master Protein	ABV76870.1	heat shock protein 90 [Rickettsia rickettsii str. 'Sheila Smith']		621	70.6	5.87	4	2	2	2	6.0165e+06	6.0165e+06	FALSE	0	4.97	0	39
FALSE	Master Protein	ABV76275.1	cell surface antigen [Rickettsia rickettsii str. 'Sheila Smith']		1020	111.4	5.26	20	18	20	18	6.02288e+06	6.02288e+06	FALSE	0	49.05	0	114
FALSE	Master Protein	ABV75682.1	hypothetical protein A1G_00470 [Rickettsia rickettsii str. 'Sheila Smith']		383	43.7	9.06	7	3	3	3	6.58261e+06	6.58261e+06	FALSE	0	6.49	0	121
FALSE	Master Protein	ABV75722.1	30S ribosomal protein S2 [Rickettsia rickettsii str. 'Sheila Smith']		295	32.9	7.12	7	2	2	2	6.95469e+06	6.95469e+06	FALSE	0	4.26	0	73
FALSE	Master Protein	ABV76474.1	DNA-directed RNA polymerase subunit omega [Rickettsia rickettsii str. 'Sheila Smith']		127	14.7	4.86	20	2	2	2	7.1934e+06	7.1934e+06	FALSE	0	4.25	0	42
FALSE	Master Protein	ABV75782.1	elongation factor G [Rickettsia rickettsii str. 'Sheila Smith']		699	77.6	5.31	3	2	2	2	7.59759e+06	7.59759e+06	FALSE	0	6.95	0	18
FALSE	Master Protein	ABV75792.1	leucyl aminopeptidase [Rickettsia rickettsii str. 'Sheila Smith']		500	54	6.23	12	5	5	5	7.60389e+06	7.60389e+06	FALSE	0	13.1	0	103
FALSE	Master Protein	ABV75936.1	phosphatidylserine decarboxylase [Rickettsia rickettsii str. 'Sheila Smith']		231	26	8.4	7	2	2	2	7.75765e+06	7.75765e+06	FALSE	0	4.58	0	104
FALSE	Master Protein	ABV75847.1	molecular chaperone DnaK [Rickettsia rickettsii str. 'Sheila Smith']		627	67.9	5.15	16	9	11	9	8.21602e+06	8.21602e+06	FALSE	0	31.74	0	49
FALSE	Master Protein	ABV76472.1	protein export protein prsA precursor [Rickettsia rickettsii str. 'Sheila Smith']		282	31.3	9.13	18	4	4	4	8.65318e+06	8.65318e+06	FALSE	0	12.46	0	16
FALSE	Master Protein	ABV76556.1	co-chaperonin GroES [Rickettsia rickettsii str. 'Sheila Smith']		95	10.5	8.37	21	2	3	2	8.79449e+06	8.79449e+06	FALSE	0	6.5	0	99
FALSE	Master Protein	ABV75760.1	preprotein translocase subunit SecF [Rickettsia rickettsii str. 'Sheila Smith']		308	35.1	9.44	9	3	3	3	9347052	9347052	FALSE	0	6.31	0	68
FALSE	Master Protein	ABV75754.1	hypothetical protein A1G_00840 [Rickettsia rickettsii str. 'Sheila Smith']		1153	131.8	6.84	15	16	18	16	9.56556e+06	9.56556e+06	FALSE	0	46.72	0	27
FALSE	Master Protein	ABV76038.1	alkaline protease secretion ATP-binding protein AprD [Rickettsia rickettsii str. 'Sheila Smith']		584	64	9.07	18	9	10	9	1.00571e+07	1.00571e+07	FALSE	0	29.4	0	78
FALSE	Master Protein	ABV75858.1	2,3,4,5-tetrahydropyridine-2-carboxylate N-succinyltransferase [Rickettsia rickettsii str. 'Sheila Smith']		274	30.1	7.71	7	2	3	2	11385142	11385142	FALSE	0	8.18	0	67
FALSE	Master Protein	ABV76850.1	hypothetical protein A1G_07045 [Rickettsia rickettsii str. 'Sheila Smith']		246	26.5	9.63	10	2	2	2	1.20145e+07	1.20145e+07	FALSE	0	5.33	0	97
FALSE	Master Protein	ABV75924.1	hypothetical protein A1G_01790 [Rickettsia rickettsii str. 'Sheila Smith']		414	46.3	9.22	7	3	3	3	14403220	14403220	FALSE	0	7.7	0	129
FALSE	Master Protein	ABV76486.1	preprotein translocase subunit SecD [Rickettsia rickettsii str. 'Sheila Smith']		518	56.5	8.69	26	12	12	12	1.45885e+07	1.45885e+07	FALSE	0	31.83	0	44
FALSE	Master Protein	ABV75683.1	putative inner membrane protein translocase component YidC [Rickettsia rickettsii str. 'Sheila Smith']		560	64.4	8.95	5	2	2	2	1.54679e+07	1.54679e+07	FALSE	0	5.08	0	98
FALSE	Master Protein	ABV75720.1	190 kD antigen precursor [Rickettsia rickettsii str. 'Sheila Smith']		1821	206.3	6.98	24	34	36	34	1.74685e+07	1.74685e+07	FALSE	0	103	0	14
FALSE	Master Protein	ABV76596.1	elongation factor Tu [Rickettsia rickettsii str. 'Sheila Smith']		394	42.9	5.74	51	15	18	15	1.85169e+07	1.85169e+07	FALSE	0	58.79	0	3
FALSE	Master Protein	ABV75622.1	cell surface antigen [Rickettsia rickettsii str. 'Sheila Smith']		1866	207.7	6.93	16	20	21	20	19821266	19821266	FALSE	0	58.53	0	75
FALSE	Master Protein	ABV76588.1	30S ribosomal protein S3 [Rickettsia rickettsii str. 'Sheila Smith']		217	24.6	9.86	25	6	6	6	3.15593e+07	3.15593e+07	FALSE	0	14.55	0	22
FALSE	Master Protein	ABV76745.1	hypothetical protein A1G_06460 [Rickettsia rickettsii str. 'Sheila Smith']		1584	181.4	6.35	31	44	50	44	31756720	31756720	FALSE	0	149.1	0	5
FALSE	Master Protein	ABV75752.1	hypothetical protein A1G_00830 [Rickettsia rickettsii str. 'Sheila Smith']		966	107.5	7.58	9	6	6	6	3.40947e+07	3.40947e+07	FALSE	0	16.91	0	52
FALSE	Master Protein	ABV75790.1	DNA-directed RNA polymerase subunit beta' [Rickettsia rickettsii str. 'Sheila Smith']		1372	153.2	8.05	34	41	51	41	3.73655e+07	3.73655e+07	FALSE	0	157.93	0	96
FALSE	Master Protein	ABV75789.1	DNA-directed RNA polymerase subunit beta [Rickettsia rickettsii str. 'Sheila Smith']		1373	154.2	6.49	40	45	53	45	5.2425e+07	5.2425e+07	FALSE	0	171.04	0	120
FALSE	Master Protein	ABV75689.1	ADP,ATP carrier protein [Rickettsia rickettsii str. 'Sheila Smith']		498	56.7	9.32	17	10	10	10	6.42874e+07	6.42874e+07	FALSE	0	26.24	0	112
FALSE	Master Protein	ABV76555.1	chaperonin GroEL [Rickettsia rickettsii str. 'Sheila Smith']		547	58.6	5.76	56	27	42	27	1.0677e+08	1.0677e+08	FALSE	0	162.09	0	108
FALSE	Master Protein	ABV76666.1	outer membrane protein B (cell surface antigen sca5) [Rickettsia rickettsii str. 'Sheila Smith']		1654	168.1	6.07	14	19	25	19	211870528	211870528	FALSE	0	92.09	0	85
FALSE	Master Protein	ABV76839.1	190-KDa cell surface antigen [Rickettsia rickettsii str. 'Sheila Smith']		2249	224.2	5.53	21	59	80	59	1.79968e+09	1.79968e+09	FALSE	0	289.08	0	59

## Sheet: 2-protein
Checked	Master	Accession	Description	Modifications	# AAs	MW [kDa]	calc. pI	Coverage [%]	# Peptides	# PSMs	# Unique Peptides	Abundance: F2: Sample	Abundances (Normalized): F2: Sample	Contaminant	Exp. q-value: Sequest HT	Score Sequest HT: Sequest HT	# Razor Peptides	Protein Group IDs
FALSE	Master Protein	ABV75750.1	hypothetical protein A1G_00820 [Rickettsia rickettsii str. 'Sheila Smith']		986	108.1	5.86	2	2	2	2	1.50048e+06	1.50048e+06	FALSE	0.01	4.42	0	22
FALSE	Master Protein	ABV76933.1	DNA mismatch repair protein [Rickettsia rickettsii str. 'Sheila Smith']		610	68.8	8.15	3	2	2	2	2.14803e+06	2.14803e+06	FALSE	0.009	3.38	0	36
FALSE	Master Protein	ABV75954.1	ribonuclease E [Rickettsia rickettsii str. 'Sheila Smith']		690	78.5	7.42	4	2	3	2	2.2055e+06	2.2055e+06	FALSE	0	6.86	0	77
FALSE	Master Protein	ABV76237.1	hypothetical protein A1G_03530 [Rickettsia rickettsii str. 'Sheila Smith']		450	50.9	7.99	4	2	2	2	2.31728e+06	2.31728e+06	FALSE	0.009	3.64	0	98
FALSE	Master Protein	ABV76714.1	serine hydroxymethyltransferase [Rickettsia rickettsii str. 'Sheila Smith']		420	46	6.32	4	2	2	2	2.45667e+06	2.45667e+06	FALSE	0.01	4.4	0	34
FALSE	Master Protein	ABV75760.1	preprotein translocase subunit SecF [Rickettsia rickettsii str. 'Sheila Smith']		308	35.1	9.44	6	2	2	2	2.77869e+06	2.77869e+06	FALSE	0.01	4.44	0	54
FALSE	Master Protein	ABV75883.1	DNA gyrase subunit A [Rickettsia rickettsii str. 'Sheila Smith']		905	100.7	5.54	7	4	4	4	2.83395e+06	2.83395e+06	FALSE	0	11.49	0	59
FALSE	Master Protein	ABV75812.1	outer membrane protein omp1 [Rickettsia rickettsii str. 'Sheila Smith']		768	87	8.87	3	2	2	2	2.95831e+06	2.95831e+06	FALSE	0.01	4.63	0	8
FALSE	Master Protein	ABV76820.1	glutathione-regulated potassium-efflux system protein kefB [Rickettsia rickettsii str. 'Sheila Smith']		575	61.6	5.69	4	2	2	2	2.98741e+06	2.98741e+06	FALSE	0.011	5.29	0	70
FALSE	Master Protein	ABV75752.1	hypothetical protein A1G_00830 [Rickettsia rickettsii str. 'Sheila Smith']		966	107.5	7.58	6	5	5	5	3.13728e+06	3.13728e+06	FALSE	0	10.79	0	40
FALSE	Master Protein	ABV76541.1	isoleucyl-tRNA synthetase [Rickettsia rickettsii str. 'Sheila Smith']		1103	126.8	6.33	1	2	2	2	3.58894e+06	3.58894e+06	FALSE	0.009	3.69	0	89
FALSE	Master Protein	ABV76591.1	50S ribosomal protein L2 [Rickettsia rickettsii str. 'Sheila Smith']		273	30.2	10.4	8	2	2	2	3.63906e+06	3.63906e+06	FALSE	0.009	4.07	0	7
FALSE	Master Protein	ABV75796.1	hypothetical protein A1G_01070 [Rickettsia rickettsii str. 'Sheila Smith']		704	80	8.88	7	4	4	4	3.76622e+06	3.76622e+06	FALSE	0	12.02	0	33
FALSE	Master Protein	ABV76870.1	heat shock protein 90 [Rickettsia rickettsii str. 'Sheila Smith']		621	70.6	5.87	5	2	2	2	3.91583e+06	3.91583e+06	FALSE	0.011	5.36	0	25
FALSE	Master Protein	ABV76765.1	peptidoglycan-associated lipoprotein precursor [Rickettsia rickettsii str. 'Sheila Smith']		155	17.4	8.69	17	2	2	2	4.94842e+06	4.94842e+06	FALSE	0.01	4.74	0	86
FALSE	Master Protein	ABV76472.1	protein export protein prsA precursor [Rickettsia rickettsii str. 'Sheila Smith']		282	31.3	9.13	7	2	2	2	5.01224e+06	5.01224e+06	FALSE	0	6.12	0	11
FALSE	Master Protein	ABV76419.1	translation initiation factor IF-2 [Rickettsia rickettsii str. 'Sheila Smith']		831	91	6.95	9	7	7	7	5.05669e+06	5.05669e+06	FALSE	0	16.85	0	69
FALSE	Master Protein	ABV75754.1	hypothetical protein A1G_00840 [Rickettsia rickettsii str. 'Sheila Smith']		1153	131.8	6.84	7	7	7	7	6.43953e+06	6.43953e+06	FALSE	0	18.3	0	19
FALSE	Master Protein	ABV75682.1	hypothetical protein A1G_00470 [Rickettsia rickettsii str. 'Sheila Smith']		383	43.7	9.06	4	2	2	2	6700163	6700163	FALSE	0.01	4.39	0	88
FALSE	Master Protein	ABV76038.1	alkaline protease secretion ATP-binding protein AprD [Rickettsia rickettsii str. 'Sheila Smith']		584	64	9.07	7	4	4	4	7.66715e+06	7.66715e+06	FALSE	0	11.04	0	60
FALSE	Master Protein	ABV75720.1	190 kD antigen precursor [Rickettsia rickettsii str. 'Sheila Smith']		1821	206.3	6.98	6	9	9	9	8.29582e+06	8.29582e+06	FALSE	0	22.15	0	10
FALSE	Master Protein	ABV76777.1	DNA polymerase III subunit alpha [Rickettsia rickettsii str. 'Sheila Smith']		1181	132.6	6.01	7	8	8	8	8.59673e+06	8.59673e+06	FALSE	0	20.02	0	66
FALSE	Master Protein	ABV75924.1	hypothetical protein A1G_01790 [Rickettsia rickettsii str. 'Sheila Smith']		414	46.3	9.22	7	3	3	3	8.84293e+06	8.84293e+06	FALSE	0	7.1	0	94
FALSE	Master Protein	ABV75847.1	molecular chaperone DnaK [Rickettsia rickettsii str. 'Sheila Smith']		627	67.9	5.15	11	6	6	6	9.49346e+06	9.49346e+06	FALSE	0	17.51	0	35
FALSE	Master Protein	ABV76486.1	preprotein translocase subunit SecD [Rickettsia rickettsii str. 'Sheila Smith']		518	56.5	8.69	11	5	5	5	10013066	10013066	FALSE	0	14.26	0	29
FALSE	Master Protein	ABV76745.1	hypothetical protein A1G_06460 [Rickettsia rickettsii str. 'Sheila Smith']		1584	181.4	6.35	10	17	17	17	1.3687e+07	1.3687e+07	FALSE	0	42.33	0	4
FALSE	Master Protein	ABV76596.1	elongation factor Tu [Rickettsia rickettsii str. 'Sheila Smith']		394	42.9	5.74	34	10	10	10	13889808	13889808	FALSE	0	31.74	0	2
FALSE	Master Protein	ABV76588.1	30S ribosomal protein S3 [Rickettsia rickettsii str. 'Sheila Smith']		217	24.6	9.86	15	4	4	4	17767704	17767704	FALSE	0	7.86	0	15
FALSE	Master Protein	ABV75689.1	ADP,ATP carrier protein [Rickettsia rickettsii str. 'Sheila Smith']		498	56.7	9.32	6	3	3	3	2.07857e+07	2.07857e+07	FALSE	0	7.14	0	83
FALSE	Master Protein	ABV76839.1	190-KDa cell surface antigen [Rickettsia rickettsii str. 'Sheila Smith']		2249	224.2	5.53	4	8	8	8	44866988	44866988	FALSE	0	20.31	0	47
FALSE	Master Protein	ABV76555.1	chaperonin GroEL [Rickettsia rickettsii str. 'Sheila Smith']		547	58.6	5.76	39	18	24	18	5.13733e+07	5.13733e+07	FALSE	0	94.29	0	81
FALSE	Master Protein	ABV76784.1	hypothetical protein A1G_06675 [Rickettsia rickettsii str. 'Sheila Smith']		1162	129	6.39	27	23	29	23	8.14799e+07	8.14799e+07	FALSE	0	100.29	0	28
FALSE	Master Protein	ABV76275.1	cell surface antigen [Rickettsia rickettsii str. 'Sheila Smith']		1020	111.4	5.26	52	46	66	46	1.45136e+08	1.45136e+08	FALSE	0	240.07	0	84
FALSE	Master Protein	ABV75622.1	cell surface antigen [Rickettsia rickettsii str. 'Sheila Smith']		1866	207.7	6.93	3	5	5	5	1.8368e+08	1.8368e+08	FALSE	0	11.73	0	57
FALSE	Master Protein	ABV75789.1	DNA-directed RNA polymerase subunit beta [Rickettsia rickettsii str. 'Sheila Smith']		1373	154.2	6.49	55	68	103	68	6.55401e+08	6.55401e+08	FALSE	0	375.51	0	87
FALSE	Master Protein	ABV75790.1	DNA-directed RNA polymerase subunit beta' [Rickettsia rickettsii str. 'Sheila Smith']		1372	153.2	8.05	55	71	123	71	6.85085e+08	6.85085e+08	FALSE	0	476.08	0	72
FALSE	Master Protein	ABV76666.1	outer membrane protein B (cell surface antigen sca5) [Rickettsia rickettsii str. 'Sheila Smith']		1654	168.1	6.07	30	105	227	105	22523720394	22523720394	FALSE	0	944.89	0	67

## Sheet: 3-protein
Checked	Master	Accession	Description	Modifications	# AAs	MW [kDa]	calc. pI	Coverage [%]	# Peptides	# PSMs	# Unique Peptides	Abundance: F3: Sample	Abundances (Normalized): F3: Sample	Contaminant	Exp. q-value: Sequest HT	Score Sequest HT: Sequest HT	# Razor Peptides	Protein Group IDs
FALSE	Master Protein	ABV75754.1	hypothetical protein A1G_00840 [Rickettsia rickettsii str. 'Sheila Smith']		1153	131.8	6.84	2	2	2	2	1.27035e+06	1.27035e+06	FALSE	0	4.36	0	33
FALSE	Master Protein	ABV75749.1	virB4 protein precursor [Rickettsia rickettsii str. 'Sheila Smith']		805	91	8.46	2	2	2	2	1.84089e+06	1.84089e+06	FALSE	0	3.8	0	49
FALSE	Master Protein	ABV76001.1	virB10 protein [Rickettsia rickettsii str. 'Sheila Smith']		482	51.9	8.13	8	2	2	2	2.13799e+06	2.13799e+06	FALSE	0	4.17	0	196
FALSE	Master Protein	ABV75773.1	periplasmic serine protease [Rickettsia rickettsii str. 'Sheila Smith']		508	55.6	4.78	6	2	2	2	2583502	2583502	FALSE	0	5.57	0	159
FALSE	Master Protein	ABV76640.1	hypothetical protein A1G_05855 [Rickettsia rickettsii str. 'Sheila Smith']		250	29.5	8.5	17	5	5	1	2772152	2772152	FALSE	0	12.38	0	67
FALSE	Master Protein	ABV76210.1	acylamino-acid-releasing enzyme [Rickettsia rickettsii str. 'Sheila Smith']		676	76.3	6.24	4	2	2	2	3.06886e+06	3.06886e+06	FALSE	0	5.83	0	160
FALSE	Master Protein	ABV76080.1	outer membrane assembly protein [Rickettsia rickettsii str. 'Sheila Smith']		830	90.6	8.82	3	2	2	2	3.2958e+06	3.2958e+06	FALSE	0	5.25	0	79
FALSE	Master Protein	ABV76127.1	malate dehydrogenase [Rickettsia rickettsii str. 'Sheila Smith']		314	33.7	7.52	7	2	2	2	3.75277e+06	3.75277e+06	FALSE	0	5.29	0	78
FALSE	Master Protein	ABV76851.1	hypothetical protein A1G_07050 [Rickettsia rickettsii str. 'Sheila Smith']		224	24.1	9.38	11	2	2	2	4.11435e+06	4.11435e+06	FALSE	0	5.63	0	13
FALSE	Master Protein	ABV76445.1	hypothetical protein A1G_04725 [Rickettsia rickettsii str. 'Sheila Smith']		319	36.4	9.63	6	2	2	2	4.22304e+06	4.22304e+06	FALSE	0	4.17	0	111
FALSE	Master Protein	ABV76689.1	hypothetical protein A1G_06155 [Rickettsia rickettsii str. 'Sheila Smith']		270	29.8	8.62	10	3	3	3	4.2383e+06	4.2383e+06	FALSE	0	6.32	0	184
FALSE	Master Protein	ABV76056.1	thioredoxin peroxidase 1 [Rickettsia rickettsii str. 'Sheila Smith']		200	22.4	7.15	11	2	2	2	4.49855e+06	4.49855e+06	FALSE	0	4.84	0	107
FALSE	Master Protein	ABV76420.1	transcription elongation factor NusA [Rickettsia rickettsii str. 'Sheila Smith']		503	56.5	5.06	11	4	4	4	4.91747e+06	4.91747e+06	FALSE	0	11.68	0	192
FALSE	Master Protein	ABV75959.1	pyruvate dehydrogenase subunit beta [Rickettsia rickettsii str. 'Sheila Smith']		326	35.7	5.07	16	3	3	3	4.98739e+06	4.98739e+06	FALSE	0	8.05	0	29
FALSE	Master Protein	ABV76471.1	translocase [Rickettsia rickettsii str. 'Sheila Smith']		906	103.2	6.61	2	2	2	2	5.00754e+06	5.00754e+06	FALSE	0	4.89	0	30
FALSE	Master Protein	ABV76039.1	aspartate-semialdehyde dehydrogenase [Rickettsia rickettsii str. 'Sheila Smith']		338	37.3	5.76	11	3	4	3	5.03125e+06	5.03125e+06	FALSE	0	11.05	0	109
FALSE	Master Protein	ABV76801.1	F0F1 ATP synthase subunit beta [Rickettsia rickettsii str. 'Sheila Smith']		473	51.1	5.14	10	3	3	3	5.22939e+06	5.22939e+06	FALSE	0	9.96	0	48
FALSE	Master Protein	ABV76419.1	translation initiation factor IF-2 [Rickettsia rickettsii str. 'Sheila Smith']		831	91	6.95	2	2	2	2	5266865	5266865	FALSE	0	3.95	0	122
FALSE	Master Protein	ABV76552.1	glutamyl-tRNA synthetase [Rickettsia rickettsii str. 'Sheila Smith']		513	58.3	6.55	4	2	2	2	5305130	5305130	FALSE	0	6.48	0	180
FALSE	Master Protein	ABV76023.1	histidyl-tRNA synthetase [Rickettsia rickettsii str. 'Sheila Smith']		404	46.4	6.1	4	2	2	2	5.30951e+06	5.30951e+06	FALSE	0	3.88	0	26
FALSE	Master Protein	ABV76751.1	recombinase A [Rickettsia rickettsii str. 'Sheila Smith']		362	39.5	7.43	22	7	7	7	5.38503e+06	5.38503e+06	FALSE	0	16.58	0	4
FALSE	Master Protein	ABV75907.1	hypothetical protein A1G_01685 [Rickettsia rickettsii str. 'Sheila Smith']		528	60.4	5.5	10	4	4	4	5602527	5602527	FALSE	0	11.09	0	68
FALSE	Master Protein	ABV76305.1	transcription termination factor Rho [Rickettsia rickettsii str. 'Sheila Smith']		458	51.2	7.58	11	5	5	5	5.96591e+06	5.96591e+06	FALSE	0	12.23	0	202
FALSE	Master Protein	ABV75800.1	amino acid ABC transporter substrate binding protein [Rickettsia rickettsii str. 'Sheila Smith']		241	26.8	5.29	7	3	3	3	6.30778e+06	6.30778e+06	FALSE	0	6.73	0	24
FALSE	Master Protein	ABV76318.1	tryptophanyl-tRNA synthetase [Rickettsia rickettsii str. 'Sheila Smith']		330	37.4	6.89	17	4	4	4	6.60785e+06	6.60785e+06	FALSE	0	11.84	0	8
FALSE	Master Protein	ABV75690.1	glycerol-3-phosphate transporter [Rickettsia rickettsii str. 'Sheila Smith']		431	47.7	9.54	7	3	3	3	6.73557e+06	6.73557e+06	FALSE	0	8.75	0	18
FALSE	Master Protein	ABV76625.1	formamidopyrimidine-DNA glycosidase [Rickettsia rickettsii str. 'Sheila Smith']		273	31.2	8.69	16	3	3	3	6.74395e+06	6.74395e+06	FALSE	0	10.24	0	138
FALSE	Master Protein	ABV75696.1	putative ABC transporter ATP-binding component [Rickettsia rickettsii str. 'Sheila Smith']		555	63.2	6.27	9	4	5	4	6.75408e+06	6.75408e+06	FALSE	0	13.43	0	141
FALSE	Master Protein	ABV75944.1	UDP-N-acetylmuramate--L-alanine ligase [Rickettsia rickettsii str. 'Sheila Smith']		485	53.3	6.43	8	3	3	3	6.78914e+06	6.78914e+06	FALSE	0	10.92	0	66
FALSE	Master Protein	ABV75760.1	preprotein translocase subunit SecF [Rickettsia rickettsii str. 'Sheila Smith']		308	35.1	9.44	7	2	3	2	6.94946e+06	6.94946e+06	FALSE	0	7.87	0	88
FALSE	Master Protein	ABV75633.1	hypothetical protein A1G_00185 [Rickettsia rickettsii str. 'Sheila Smith']		277	31.3	6.1	8	2	2	2	8.25273e+06	8.25273e+06	FALSE	0	5.21	0	83
FALSE	Master Protein	ABV76938.1	coproporphyrinogen III oxidase [Rickettsia rickettsii str. 'Sheila Smith']		279	32	8.41	18	5	6	5	8.33083e+06	8.33083e+06	FALSE	0	15.18	0	169
FALSE	Master Protein	ABV75789.1	DNA-directed RNA polymerase subunit beta [Rickettsia rickettsii str. 'Sheila Smith']		1373	154.2	6.49	4	5	5	5	8358967	8358967	FALSE	0	13.72	0	168
FALSE	Master Protein	ABV76057.1	hypothetical protein A1G_02560 [Rickettsia rickettsii str. 'Sheila Smith']		312	34	5.54	10	3	3	3	8359254	8359254	FALSE	0	7.28	0	187
FALSE	Master Protein	ABV76594.1	50S ribosomal protein L3 [Rickettsia rickettsii str. 'Sheila Smith']		215	23.7	10.05	20	4	5	4	8.44274e+06	8.44274e+06	FALSE	0	12.88	0	198
FALSE	Master Protein	ABV76765.1	peptidoglycan-associated lipoprotein precursor [Rickettsia rickettsii str. 'Sheila Smith']		155	17.4	8.69	28	3	3	3	8.47751e+06	8.47751e+06	FALSE	0	8.79	0	163
FALSE	Master Protein	ABV76659.1	hypothetical protein A1G_05975 [Rickettsia rickettsii str. 'Sheila Smith']		633	72	6.58	13	5	5	5	8881221	8881221	FALSE	0	15.66	0	62
FALSE	Master Protein	ABV76306.1	protease IV [Rickettsia rickettsii str. 'Sheila Smith']		304	33.8	8.53	15	2	2	2	9244673	9244673	FALSE	0	9.53	0	64
FALSE	Master Protein	ABV75957.1	exodeoxyribonuclease III [Rickettsia rickettsii str. 'Sheila Smith']		271	31.7	7.43	24	5	5	4	9.54096e+06	9.54096e+06	FALSE	0	14.84	1	19
FALSE	Master Protein	ABV76570.1	DNA-directed RNA polymerase subunit alpha [Rickettsia rickettsii str. 'Sheila Smith']		340	38.2	5.33	12	3	3	3	1.03804e+07	1.03804e+07	FALSE	0	11.01	0	45
FALSE	Master Protein	ABV76782.1	seryl-tRNA synthetase [Rickettsia rickettsii str. 'Sheila Smith']		425	48.4	6.07	27	7	8	7	10493957	10493957	FALSE	0	23.73	0	119
FALSE	Master Protein	ABV76368.1	hypothetical protein A1G_04320 [Rickettsia rickettsii str. 'Sheila Smith']		263	30.5	5.27	11	2	2	2	1.08757e+07	1.08757e+07	FALSE	0	8.34	0	44
FALSE	Master Protein	ABV75790.1	DNA-directed RNA polymerase subunit beta' [Rickettsia rickettsii str. 'Sheila Smith']		1372	153.2	8.05	6	8	8	8	11228534	11228534	FALSE	0	23.48	0	134
FALSE	Master Protein	ABV76064.1	capD protein [Rickettsia rickettsii str. 'Sheila Smith']		341	38.4	7.52	15	4	4	4	1.16364e+07	1.16364e+07	FALSE	0	12.04	0	130
FALSE	Master Protein	ABV76618.1	GTP-binding protein EngA [Rickettsia rickettsii str. 'Sheila Smith']		447	50.7	8.82	16	6	6	6	1.17595e+07	1.17595e+07	FALSE	0	15.72	0	95
FALSE	Master Protein	ABV76411.1	hypothetical protein A1G_04555 [Rickettsia rickettsii str. 'Sheila Smith']		959	106.9	6.62	8	7	7	7	1.19858e+07	1.19858e+07	FALSE	0	20.74	0	46
FALSE	Master Protein	ABV75673.1	cell division protein ftsH [Rickettsia rickettsii str. 'Sheila Smith']		637	69.8	7.03	6	3	3	3	1.2115e+07	1.2115e+07	FALSE	0	8	0	82
FALSE	Master Protein	ABV76237.1	hypothetical protein A1G_03530 [Rickettsia rickettsii str. 'Sheila Smith']		450	50.9	7.99	19	7	9	7	12219298	12219298	FALSE	0	28.82	0	195
FALSE	Master Protein	ABV76269.1	kpsF protein [Rickettsia rickettsii str. 'Sheila Smith']		319	35.3	8.97	24	6	8	6	1.25886e+07	1.25886e+07	FALSE	0	26.75	0	108
FALSE	Master Protein	ABV75796.1	hypothetical protein A1G_01070 [Rickettsia rickettsii str. 'Sheila Smith']		704	80	8.88	21	12	13	12	12627451	12627451	FALSE	0	40.7	0	54
FALSE	Master Protein	ABV76866.1	hypothetical protein A1G_07125 [Rickettsia rickettsii str. 'Sheila Smith']		276	30.9	8.95	7	2	2	2	1.33502e+07	1.33502e+07	FALSE	0	4.83	0	69
FALSE	Master Protein	ABV75812.1	outer membrane protein omp1 [Rickettsia rickettsii str. 'Sheila Smith']		768	87	8.87	11	8	8	8	1.36183e+07	1.36183e+07	FALSE	0	21.38	0	11
FALSE	Master Protein	ABV76043.1	ATP-dependent protease ATP-binding subunit [Rickettsia rickettsii str. 'Sheila Smith']		450	49.6	6.37	9	3	3	3	1.37154e+07	1.37154e+07	FALSE	0	9.83	0	77
FALSE	Master Protein	ABV75924.1	hypothetical protein A1G_01790 [Rickettsia rickettsii str. 'Sheila Smith']		414	46.3	9.22	7	3	3	3	13856731	13856731	FALSE	0	7.58	0	183
FALSE	Master Protein	ABV76090.1	NADH dehydrogenase subunit D [Rickettsia rickettsii str. 'Sheila Smith']		391	44.7	6.43	19	6	8	6	1.62172e+07	1.62172e+07	FALSE	0	25.47	0	127
FALSE	Master Protein	ABV76204.1	succinyl-CoA synthetase subunit beta [Rickettsia rickettsii str. 'Sheila Smith']		386	41.8	5.9	19	7	9	7	1.6512e+07	1.6512e+07	FALSE	0	31.02	0	164
FALSE	Master Protein	ABV76008.1	hypothetical protein A1G_02275 [Rickettsia rickettsii str. 'Sheila Smith']		294	34.2	8.59	13	4	4	4	1.69781e+07	1.69781e+07	FALSE	0	10.44	0	61
FALSE	Master Protein	ABV76498.1	hypothetical protein A1G_05015 [Rickettsia rickettsii str. 'Sheila Smith']		494	56.1	9.44	12	5	6	5	1.71365e+07	1.71365e+07	FALSE	0	18.09	0	170
FALSE	Master Protein	ABV76271.1	polynucleotide phosphorylase/polyadenylase [Rickettsia rickettsii str. 'Sheila Smith']		748	82	6.64	4	3	4	3	1.7606e+07	1.7606e+07	FALSE	0	10.85	0	34
FALSE	Master Protein	ABV76755.1	3-oxoacyl-(acyl carrier protein) synthase II [Rickettsia rickettsii str. 'Sheila Smith']		428	45.4	6.38	19	5	7	5	1.84075e+07	1.84075e+07	FALSE	0	23.69	0	76
FALSE	Master Protein	ABV76063.1	putative dTDP-4-dehydrorhamnose reductase [Rickettsia rickettsii str. 'Sheila Smith']		284	32	7.78	27	8	8	8	19028454	19028454	FALSE	0	22.5	0	136
FALSE	Master Protein	ABV76588.1	30S ribosomal protein S3 [Rickettsia rickettsii str. 'Sheila Smith']		217	24.6	9.86	24	6	7	6	2.17423e+07	2.17423e+07	FALSE	0	17.24	0	28
FALSE	Master Protein	ABV76203.1	succinyl-CoA synthetase subunit alpha [Rickettsia rickettsii str. 'Sheila Smith']		292	30.2	7.12	23	5	6	5	2.31868e+07	2.31868e+07	FALSE	0	20.55	0	57
FALSE	Master Protein	ABV75723.1	elongation factor Ts [Rickettsia rickettsii str. 'Sheila Smith']		309	33.8	5.26	40	7	8	7	2.35304e+07	2.35304e+07	FALSE	0	30.92	0	132
FALSE	Master Protein	ABV76787.1	hypothetical protein A1G_06690 [Rickettsia rickettsii str. 'Sheila Smith']		554	63.1	7.84	7	4	4	4	23966996	23966996	FALSE	0	8.55	0	204
FALSE	Master Protein	ABV75774.1	hypothetical protein A1G_00960 [Rickettsia rickettsii str. 'Sheila Smith']		247	28.4	6.8	10	3	3	3	24006045	24006045	FALSE	0	9.71	0	190
FALSE	Master Protein	ABV76530.1	magnesium and cobalt transport protein CorA [Rickettsia rickettsii str. 'Sheila Smith']		319	36.9	6.7	13	3	4	3	2.47615e+07	2.47615e+07	FALSE	0	13.67	0	153
FALSE	Master Protein	ABV75847.1	molecular chaperone DnaK [Rickettsia rickettsii str. 'Sheila Smith']		627	67.9	5.15	13	7	9	7	27169346	27169346	FALSE	0	25.52	0	55
FALSE	Master Protein	ABV76762.1	rod shape-determining protein mreC [Rickettsia rickettsii str. 'Sheila Smith']		279	31.1	6.01	24	5	7	5	2.72238e+07	2.72238e+07	FALSE	0	26.29	0	38
FALSE	Master Protein	ABV76472.1	protein export protein prsA precursor [Rickettsia rickettsii str. 'Sheila Smith']		282	31.3	9.13	28	8	9	8	2.84758e+07	2.84758e+07	FALSE	0	22.5	0	22
FALSE	Master Protein	ABV75801.1	aspartyl/glutamyl-tRNA amidotransferase subunit B [Rickettsia rickettsii str. 'Sheila Smith']		483	54.1	5.39	12	5	8	5	2.88335e+07	2.88335e+07	FALSE	0	28.92	0	178
FALSE	Master Protein	ABV75782.1	elongation factor G [Rickettsia rickettsii str. 'Sheila Smith']		699	77.6	5.31	8	4	5	4	2.92142e+07	2.92142e+07	FALSE	0	13.31	0	25
FALSE	Master Protein	ABV76641.1	hypothetical protein A1G_05860 [Rickettsia rickettsii str. 'Sheila Smith']		266	31.4	7.58	29	7	7	3	2.95625e+07	2.95625e+07	FALSE	0	21.65	4	154
FALSE	Master Protein	ABV76098.1	hypothetical protein A1G_02795 [Rickettsia rickettsii str. 'Sheila Smith']		387	44.4	9.5	26	10	12	10	3.05792e+07	3.05792e+07	FALSE	0	36.29	0	110
FALSE	Master Protein	ABV76232.1	glycosyl transferase [Rickettsia rickettsii str. 'Sheila Smith']		281	33	8.03	38	9	9	9	32334330	32334330	FALSE	0	31.4	0	173
FALSE	Master Protein	ABV76873.1	trigger factor [Rickettsia rickettsii str. 'Sheila Smith']		445	51	6.99	32	13	18	13	3.34423e+07	3.34423e+07	FALSE	0	49.64	0	194
FALSE	Master Protein	ABV75770.1	Mrp protein [Rickettsia rickettsii str. 'Sheila Smith']		319	35.6	8.41	30	9	10	9	34117072	34117072	FALSE	0	27.52	0	32
FALSE	Master Protein	ABV75838.1	dihydrolipoamide acetyltransferase [Rickettsia rickettsii str. 'Sheila Smith']		395	42.9	6.61	18	6	8	6	3.48072e+07	3.48072e+07	FALSE	0	26.7	0	35
FALSE	Master Protein	ABV76675.1	putative periplasmic protein [Rickettsia rickettsii str. 'Sheila Smith']		284	32.2	9.89	23	5	6	5	37732800	37732800	FALSE	0	19.78	0	72
FALSE	Master Protein	ABV76770.1	cell division protein ftsY [Rickettsia rickettsii str. 'Sheila Smith']		303	33.2	6.58	34	9	10	9	3.77623e+07	3.77623e+07	FALSE	0	27.39	0	106
FALSE	Master Protein	ABV75793.1	hypothetical protein A1G_01055 [Rickettsia rickettsii str. 'Sheila Smith']	Met-loss [N-Term]	266	30.4	9.19	39	10	12	10	4.12702e+07	4.12702e+07	FALSE	0	35.02	0	99
FALSE	Master Protein	ABV76615.1	exodeoxyribonuclease III [Rickettsia rickettsii str. 'Sheila Smith']		260	30.1	6.37	18	4	5	3	4.21699e+07	4.21699e+07	FALSE	0	13.56	0	186
FALSE	Master Protein	ABV75786.1	50S ribosomal protein L1 [Rickettsia rickettsii str. 'Sheila Smith']		239	25.5	9.47	15	3	3	3	43183692	43183692	FALSE	0	10.66	0	126
FALSE	Master Protein	ABV75722.1	30S ribosomal protein S2 [Rickettsia rickettsii str. 'Sheila Smith']		295	32.9	7.12	38	10	12	10	4.35298e+07	4.35298e+07	FALSE	0	33.72	0	94
FALSE	Master Protein	ABV76870.1	heat shock protein 90 [Rickettsia rickettsii str. 'Sheila Smith']		621	70.6	5.87	20	11	13	11	4.65312e+07	4.65312e+07	FALSE	0	39.6	0	42
FALSE	Master Protein	ABV76574.1	preprotein translocase subunit SecY [Rickettsia rickettsii str. 'Sheila Smith']		433	47.3	9.74	10	4	6	4	4.86312e+07	4.86312e+07	FALSE	0	15.76	0	114
FALSE	Master Protein	ABV75666.1	O-sialoglycoprotein endopeptidase [Rickettsia rickettsii str. 'Sheila Smith']		344	37.3	8.75	18	5	5	5	5.1555e+07	5.1555e+07	FALSE	0	17.08	0	74
FALSE	Master Protein	ABV76022.1	cationic amino acid transporter-1 [Rickettsia rickettsii str. 'Sheila Smith']		465	50.1	8.37	4	2	2	2	54369656	54369656	FALSE	0	4.42	0	41
FALSE	Master Protein	ABV76850.1	hypothetical protein A1G_07045 [Rickettsia rickettsii str. 'Sheila Smith']		246	26.5	9.63	26	6	6	6	59345432	59345432	FALSE	0	18.37	0	137
FALSE	Master Protein	ABV76279.1	hypothetical protein A1G_03810 [Rickettsia rickettsii str. 'Sheila Smith']		240	26.8	8.4	55	9	12	9	62569780	62569780	FALSE	0	50.72	0	129
FALSE	Master Protein	ABV75922.1	hypothetical protein A1G_01780 [Rickettsia rickettsii str. 'Sheila Smith']		245	27.9	8.73	39	10	12	10	66928778	66928778	FALSE	0	36.69	0	179
FALSE	Master Protein	ABV76162.1	hypothetical protein A1G_03125 [Rickettsia rickettsii str. 'Sheila Smith']		242	27.2	5.45	45	7	12	7	7.20825e+07	7.20825e+07	FALSE	0	57.29	0	120
FALSE	Master Protein	ABV76228.1	thioredoxin reductase [Rickettsia rickettsii str. 'Sheila Smith']		310	33.3	7.37	15	3	3	3	74049738	74049738	FALSE	0	8.07	0	104
FALSE	Master Protein	ABV75695.1	stage 0 sporulation protein J [Rickettsia rickettsii str. 'Sheila Smith']		286	33	6.95	26	7	8	7	7.61584e+07	7.61584e+07	FALSE	0	25.27	0	60
FALSE	Master Protein	ABV76679.1	queuine tRNA-ribosyltransferase [Rickettsia rickettsii str. 'Sheila Smith']		361	40.5	7.78	5	2	2	2	80073309	80073309	FALSE	0	5.01	0	91
FALSE	Master Protein	ABV76013.1	outer membrane antigenic lipoprotein B precursor [Rickettsia rickettsii str. 'Sheila Smith']		212	23.6	4.91	36	6	11	6	8.21757e+07	8.21757e+07	FALSE	0	38.51	0	165
FALSE	Master Protein	ABV76551.1	3-demethylubiquinone-9 3-methyltransferase [Rickettsia rickettsii str. 'Sheila Smith']		289	32.9	6.29	31	7	8	7	94086600	94086600	FALSE	0	23.88	0	89
FALSE	Master Protein	ABV76884.1	glycyl-tRNA synthetase subunit alpha [Rickettsia rickettsii str. 'Sheila Smith']		288	33.2	5.67	34	7	10	7	9.51823e+07	9.51823e+07	FALSE	0	48.96	0	21
FALSE	Master Protein	ABV75707.1	hypothetical protein A1G_00605 [Rickettsia rickettsii str. 'Sheila Smith']		438	48	9.16	42	17	22	17	1.12414e+08	1.12414e+08	FALSE	0	75.55	0	181
FALSE	Master Protein	ABV75890.1	methionyl-tRNA formyltransferase [Rickettsia rickettsii str. 'Sheila Smith']		298	33.3	8.28	61	14	22	14	1.14182e+08	1.14182e+08	FALSE	0	88.79	0	53
FALSE	Master Protein	ABV76555.1	chaperonin GroEL [Rickettsia rickettsii str. 'Sheila Smith']		547	58.6	5.76	50	22	33	22	1.16353e+08	1.16353e+08	FALSE	0	131.17	0	149
FALSE	Master Protein	ABV76591.1	50S ribosomal protein L2 [Rickettsia rickettsii str. 'Sheila Smith']		273	30.2	10.4	47	12	16	12	136525512	136525512	FALSE	0	44.91	0	9
FALSE	Master Protein	ABV75947.1	cell division protein ftsQ [Rickettsia rickettsii str. 'Sheila Smith']		267	31.1	9.74	26	10	11	10	1.42974e+08	1.42974e+08	FALSE	0	26.71	0	131
FALSE	Master Protein	ABV76199.1	branched-chain amino acid aminotransferase [Rickettsia rickettsii str. 'Sheila Smith']		290	33.3	7.55	26	9	10	9	1.46758e+08	1.46758e+08	FALSE	0	27.79	0	182
FALSE	Master Protein	ABV75792.1	leucyl aminopeptidase [Rickettsia rickettsii str. 'Sheila Smith']		500	54	6.23	36	16	19	16	151739200	151739200	FALSE	0	67.75	0	144
FALSE	Master Protein	ABV76882.1	hypothetical protein A1G_07205 [Rickettsia rickettsii str. 'Sheila Smith']		311	33.7	6.7	54	13	23	13	151912178	151912178	FALSE	0	92.57	0	23
FALSE	Master Protein	ABV76713.1	lipoyl synthase [Rickettsia rickettsii str. 'Sheila Smith']		296	33.5	7.69	63	15	23	15	1.5465e+08	1.5465e+08	FALSE	0	91.15	0	162
FALSE	Master Protein	ABV75597.1	hypothetical protein A1G_00005 [Rickettsia rickettsii str. 'Sheila Smith']		273	31.6	8.02	38	8	14	8	166830416	166830416	FALSE	0	52.77	0	16
FALSE	Master Protein	ABV76070.1	hypothetical protein A1G_02625 [Rickettsia rickettsii str. 'Sheila Smith']		264	30.6	5.14	65	15	20	15	2.05837e+08	2.05837e+08	FALSE	0	60.71	0	148
FALSE	Master Protein	ABV75871.1	hypothetical protein A1G_01485 [Rickettsia rickettsii str. 'Sheila Smith']		313	35.4	6.74	56	16	25	16	2.14729e+08	2.14729e+08	FALSE	0	106.32	0	145
FALSE	Master Protein	ABV75698.1	2-dehydro-3-deoxyphosphooctonate aldolase [Rickettsia rickettsii str. 'Sheila Smith']		274	30	8.19	30	10	14	10	227583104	227583104	FALSE	0	36.2	0	135
FALSE	Master Protein	ABV76102.1	hypothetical protein A1G_02815 [Rickettsia rickettsii str. 'Sheila Smith']		267	29.7	5.06	64	13	17	13	2.41279e+08	2.41279e+08	FALSE	0	67.77	0	71
FALSE	Master Protein	ABV76227.1	hypothetical protein A1G_03480 [Rickettsia rickettsii str. 'Sheila Smith']		290	33.2	9.58	55	15	20	15	270485952	270485952	FALSE	0	67.78	0	175
FALSE	Master Protein	ABV75676.1	succinate dehydrogenase iron-sulfur subunit [Rickettsia rickettsii str. 'Sheila Smith']		261	29.7	7.24	42	11	16	11	285582896	285582896	FALSE	0	50.76	0	51
FALSE	Master Protein	ABV76596.1	elongation factor Tu [Rickettsia rickettsii str. 'Sheila Smith']		394	42.9	5.74	66	20	34	20	4.25771e+08	4.25771e+08	FALSE	0	137.42	0	7
FALSE	Master Protein	ABV76696.1	acyl-carrier-protein S-malonyltransferase [Rickettsia rickettsii str. 'Sheila Smith']		314	34.8	6.04	44	11	19	11	4.43902e+08	4.43902e+08	FALSE	0	78.52	0	128
FALSE	Master Protein	ABV76015.1	FAD-dependent thymidylate synthase [Rickettsia rickettsii str. 'Sheila Smith']		294	34.4	6.7	65	21	33	21	781848064	781848064	FALSE	0	114.96	0	152
FALSE	Master Protein	ABV75858.1	2,3,4,5-tetrahydropyridine-2-carboxylate N-succinyltransferase [Rickettsia rickettsii str. 'Sheila Smith']		274	30.1	7.71	56	12	21	12	9.16544e+08	9.16544e+08	FALSE	0	81.63	0	86
FALSE	Master Protein	ABV76202.1	hypothetical protein A1G_03355 [Rickettsia rickettsii str. 'Sheila Smith']		263	29.8	5.83	52	16	23	16	9.30383e+08	9.30383e+08	FALSE	0	73.86	0	123
FALSE	Master Protein	ABV75772.1	Membrane protease subunits [Rickettsia rickettsii str. 'Sheila Smith']		286	32.7	9.33	58	20	27	20	969998277	969998277	FALSE	0	87.11	0	176
FALSE	Master Protein	ABV76611.1	hypothetical protein A1G_05640 [Rickettsia rickettsii str. 'Sheila Smith']		295	33.4	9.31	71	24	39	24	1.20165e+09	1.20165e+09	FALSE	0	138.59	0	103
FALSE	Master Protein	ABV75720.1	190 kD antigen precursor [Rickettsia rickettsii str. 'Sheila Smith']		1821	206.3	6.98	11	25	41	25	1.21105e+09	1.21105e+09	FALSE	0	166.97	0	15
FALSE	Master Protein	ABV76839.1	190-KDa cell surface antigen [Rickettsia rickettsii str. 'Sheila Smith']		2249	224.2	5.53	9	19	39	19	1.54636e+09	1.54636e+09	FALSE	0	130.44	0	75
FALSE	Master Protein	ABV75622.1	cell surface antigen [Rickettsia rickettsii str. 'Sheila Smith']		1866	207.7	6.93	11	31	67	31	2791317087	2791317087	FALSE	0	251.32	0	98
FALSE	Master Protein	ABV76666.1	outer membrane protein B (cell surface antigen sca5) [Rickettsia rickettsii str. 'Sheila Smith']		1654	168.1	6.07	23	69	255	69	3.328e+10	3.328e+10	FALSE	0	1049.5	0	116

## Sheet: 4-protein
Checked	Master	Accession	Description	Modifications	# AAs	MW [kDa]	calc. pI	Coverage [%]	# Peptides	# PSMs	# Unique Peptides	Abundance: F4: Sample	Abundances (Normalized): F4: Sample	Contaminant	Exp. q-value: Sequest HT	Score Sequest HT: Sequest HT	# Razor Peptides	Protein Group IDs
FALSE	Master Protein	ABY72924.1	integral membrane protein [Rickettsia rickettsii str. Iowa]		1148	129.5	9.06	1	2	2	2	2.22767e+06	2.22767e+06	FALSE	0	4.26	0	97
FALSE	Master Protein	ABY73193.1	glutathione-regulated potassium-efflux system protein [Rickettsia rickettsii str. Iowa]		578	62	5.57	4	2	2	2	3.09413e+06	3.09413e+06	FALSE	0	5.02	0	85
FALSE	Master Protein	ABY72197.1	chaperone protein [Rickettsia rickettsii str. Iowa]		627	67.9	5.15	8	4	4	4	3.17739e+06	3.17739e+06	FALSE	0	11.53	0	37
FALSE	Master Protein	ABY73246.1	chaperone protein [Rickettsia rickettsii str. Iowa]		621	70.6	5.87	6	3	3	3	3.27267e+06	3.27267e+06	FALSE	0	7.45	0	27
FALSE	Master Protein	ABY72306.1	ribonuclease E [Rickettsia rickettsii str. Iowa]		690	78.5	7.42	4	2	2	2	3.41632e+06	3.41632e+06	FALSE	0	4.36	0	81
FALSE	Master Protein	ABY72142.1	hypothetical protein RrIowa_0230 [Rickettsia rickettsii str. Iowa]		704	80	8.88	3	2	2	2	3.85996e+06	3.85996e+06	FALSE	0	4.83	0	35
FALSE	Master Protein	ABY73150.1	DNA polymerase III alpha subunit [Rickettsia rickettsii str. Iowa]		1181	132.6	6.01	2	2	2	2	4.3559e+06	4.3559e+06	FALSE	0	4.72	0	69
FALSE	Master Protein	ABY72097.1	channel protein [Rickettsia rickettsii str. Iowa]		986	108.1	5.86	2	2	2	2	4.73848e+06	4.73848e+06	FALSE	0	4.79	0	4
FALSE	Master Protein	ABY72099.1	channel protein [Rickettsia rickettsii str. Iowa]		966	107.4	7.71	4	3	3	3	4.75743e+06	4.75743e+06	FALSE	0	7.91	0	92
FALSE	Master Protein	ABY72128.1	protein translation elongation factor G (EF-G) [Rickettsia rickettsii str. Iowa]		699	77.6	5.31	3	2	2	2	5.2238e+06	5.2238e+06	FALSE	0	6.06	0	12
FALSE	Master Protein	ABY72054.1	NAD(P) transhydrogenase subunit beta [Rickettsia rickettsii str. Iowa]		465	49.8	6.64	4	2	2	2	6.5052e+06	6.5052e+06	FALSE	0	4.96	0	59
FALSE	Master Protein	ABY72138.1	cytosol aminopeptidase [Rickettsia rickettsii str. Iowa]		500	54	6.23	3	2	2	2	7.24977e+06	7.24977e+06	FALSE	0	4.08	0	82
FALSE	Master Protein	ABY72816.1	nitrogen assimilation regulatory protein [Rickettsia rickettsii str. Iowa]		474	53.4	8.82	4	2	2	2	7.44503e+06	7.44503e+06	FALSE	0	4.53	0	46
FALSE	Master Protein	ABY72275.1	PQQ enzyme repeat family protein [Rickettsia rickettsii str. Iowa]		414	46.3	9.22	5	2	2	2	8.13796e+06	8.13796e+06	FALSE	0	5.26	0	104
FALSE	Master Protein	ABY72101.1	channel protein [Rickettsia rickettsii str. Iowa]		1153	131.7	6.77	13	13	13	13	8170780	8170780	FALSE	0	32.63	0	21
FALSE	Master Protein	ABY72107.1	protein translocase subunit [Rickettsia rickettsii str. Iowa]		308	35.1	9.44	13	4	4	4	8.45605e+06	8.45605e+06	FALSE	0	10.15	0	55
FALSE	Master Protein	ABY72392.1	type I protein secretion ATP-binding protein [Rickettsia rickettsii str. Iowa]		584	64	9.07	14	7	8	7	9.51995e+06	9.51995e+06	FALSE	0	20.97	0	63
FALSE	Master Protein	ABY72787.1	bacterial protein translation initiation factor 2 (IF-2) [Rickettsia rickettsii str. Iowa]		831	91	6.95	11	8	8	8	9.54975e+06	9.54975e+06	FALSE	0	20.07	0	73
FALSE	Master Protein	ABY72144.1	stabilizing membrane protein [Rickettsia rickettsii str. Iowa]		236	26.2	9.04	9	2	2	2	10150566	10150566	FALSE	0	3.56	0	10
FALSE	Master Protein	ABY72862.1	protein translocase subunit [Rickettsia rickettsii str. Iowa]		518	56.6	8.69	11	5	5	5	1.06593e+07	1.06593e+07	FALSE	0	12.49	0	44
FALSE	Master Protein	ABY72972.1	protein translation elongation factor Tu (EF-TU) [Rickettsia rickettsii str. Iowa]		394	42.9	5.74	18	5	6	5	1.127e+07	1.127e+07	FALSE	0	19.68	0	5
FALSE	Master Protein	ABY71960.1	hypothetical protein RrIowa_0029 [Rickettsia rickettsii str. Iowa]		1866	207.7	6.87	8	11	11	11	11465851	11465851	FALSE	0	28.43	0	47
FALSE	Master Protein	ABY72640.1	antigenic heat-stable 120 kDa protein [Rickettsia rickettsii str. Iowa]		1024	111.9	5.29	14	13	13	13	1.17596e+07	1.17596e+07	FALSE	0	37.8	0	53
FALSE	Master Protein	ABY72019.1	mechanosensitive ion channel [Rickettsia rickettsii str. Iowa]		387	44.2	9.04	7	3	3	3	1.27706e+07	1.27706e+07	FALSE	0	7.03	0	2
FALSE	Master Protein	ABY72715.1	SSU ribosomal protein S1P [Rickettsia rickettsii str. Iowa]		568	63.4	5.81	10	6	7	6	2.8452e+07	2.8452e+07	FALSE	0	17.33	0	87
FALSE	Master Protein	ABY72964.1	SSU ribosomal protein S3P [Rickettsia rickettsii str. Iowa]		217	24.6	9.86	28	7	8	7	3.34012e+07	3.34012e+07	FALSE	0	17.85	0	15
FALSE	Master Protein	ABY72062.1	hypothetical protein RrIowa_0143 [Rickettsia rickettsii str. Iowa]		1873	212	7.3	20	33	35	33	3.41376e+07	3.41376e+07	FALSE	0	105.16	0	33
FALSE	Master Protein	ABY72026.1	ADP,ATP carrier protein [Rickettsia rickettsii str. Iowa]		498	56.7	9.32	10	5	5	5	4.78244e+07	4.78244e+07	FALSE	0	11.88	0	90
FALSE	Master Protein	ABY72930.1	60 kDa chaperonin GROEL [Rickettsia rickettsii str. Iowa]		547	58.6	5.76	29	14	18	14	5.8961e+07	5.8961e+07	FALSE	0	71.47	0	86
FALSE	Master Protein	ABY72136.1	DNA-directed RNA polymerase beta' chain [Rickettsia rickettsii str. Iowa]	Met-loss [N-Term]	1372	153.2	8.05	34	40	51	40	8.07977e+07	8.07977e+07	FALSE	0	176.97	0	76
FALSE	Master Protein	ABY72135.1	DNA-directed RNA polymerase beta chain [Rickettsia rickettsii str. Iowa]		1373	154.2	6.49	35	41	48	41	1.03712e+08	1.03712e+08	FALSE	0	156.56	0	95
FALSE	Master Protein	ABY73116.1	NAD-specific glutamate dehydrogenase [Rickettsia rickettsii str. Iowa]		1584	181.4	6.35	43	69	86	69	2.41892e+08	2.41892e+08	FALSE	0	282.13	0	75
FALSE	Master Protein	ABY73039.1	outer membrane protein B [Rickettsia rickettsii str. Iowa]		1654	168.1	5.91	42	149	344	149	26756838272	26756838272	FALSE	0	1379.17	0	31

## Sheet: 5-protein
Checked	Master	Accession	Description	Modifications	# AAs	MW [kDa]	calc. pI	Coverage [%]	# Peptides	# PSMs	# Unique Peptides	Abundance: F5: Sample	Abundances (Normalized): F5: Sample	Contaminant	Exp. q-value: Sequest HT	Score Sequest HT: Sequest HT	# Razor Peptides	Protein Group IDs
FALSE	Master Protein	APU57065.1	dihydrolipoamide dehydrogenase [Rickettsia rickettsii]		459	49	6.58	5	2	2	2	723831	723831	FALSE	0	3.87	0	40
FALSE	Master Protein	APU57251.1	integral membrane protein [Rickettsia rickettsii]		1148	129.5	9.06	1	2	2	2	1.8045e+06	1.8045e+06	FALSE	0	3.79	0	68
FALSE	Master Protein	APU57520.1	glutathione-regulated potassium-efflux system protein [Rickettsia rickettsii]		578	62	5.57	6	3	3	3	1.81064e+06	1.81064e+06	FALSE	0	6.66	0	58
FALSE	Master Protein	APU57477.1	DNA polymerase III alpha subunit [Rickettsia rickettsii]		1181	132.6	6.01	2	2	2	2	2.51901e+06	2.51901e+06	FALSE	0	4.32	0	49
FALSE	Master Protein	APU56428.1	channel protein [Rickettsia rickettsii]		966	107.4	7.71	3	2	2	2	2.53363e+06	2.53363e+06	FALSE	0	5.87	0	65
FALSE	Master Protein	APU56574.1	multidrug resistance ABC transporter ATP-binding and permease protein [Rickettsia rickettsii]		589	67	7.06	6	3	3	3	3.03408e+06	3.03408e+06	FALSE	0	8.65	0	5
FALSE	Master Protein	APU56560.1	DNA gyrase subunit A [Rickettsia rickettsii]		905	100.7	5.54	2	2	2	2	3.11032e+06	3.11032e+06	FALSE	0	4.98	0	44
FALSE	Master Protein	APU56426.1	channel protein [Rickettsia rickettsii]		986	108.1	5.86	7	5	5	5	3.18558e+06	3.18558e+06	FALSE	0	13.13	0	4
FALSE	Master Protein	APU56383.1	NAD(P) transhydrogenase subunit beta [Rickettsia rickettsii]		465	49.8	6.64	9	4	4	4	3.50851e+06	3.50851e+06	FALSE	0	8.98	0	41
FALSE	Master Protein	APU56348.1	mechanosensitive ion channel [Rickettsia rickettsii]		387	44.2	9.04	5	2	2	2	4501745	4501745	FALSE	0	4.41	0	2
FALSE	Master Protein	APU56436.1	protein translocase subunit [Rickettsia rickettsii]		308	35.1	9.44	10	3	3	3	5.44964e+06	5.44964e+06	FALSE	0	7.16	0	38
FALSE	Master Protein	APU57042.1	SSU ribosomal protein S1P [Rickettsia rickettsii]		568	63.4	5.81	16	7	8	7	6.2831e+06	6.2831e+06	FALSE	0	21.7	0	60
FALSE	Master Protein	APU57189.1	protein translocase subunit [Rickettsia rickettsii]		518	56.6	8.69	14	6	6	6	6.29546e+06	6.29546e+06	FALSE	0	17.05	0	30
FALSE	Master Protein	APU56721.1	type I protein secretion ATP-binding protein [Rickettsia rickettsii]		584	64	9.07	14	6	7	6	6.78284e+06	6.78284e+06	FALSE	0	19.75	0	45
FALSE	Master Protein	APU56430.1	channel protein [Rickettsia rickettsii]		1153	131.7	6.77	12	12	13	12	6.98161e+06	6.98161e+06	FALSE	0	33.08	0	15
FALSE	Master Protein	APU56349.1	60 kDa inner membrane protein [Rickettsia rickettsii]		560	64.4	8.95	5	2	2	2	1.04128e+07	1.04128e+07	FALSE	0	5.7	0	73
FALSE	Master Protein	APU56604.1	PQQ enzyme repeat family protein [Rickettsia rickettsii]		414	46.3	9.22	5	2	2	2	1.28423e+07	1.28423e+07	FALSE	0	4.17	0	72
FALSE	Master Protein	APU56391.1	hypothetical protein BTU51_0143 [Rickettsia rickettsii]		1873	212	7.3	14	19	20	19	14475798	14475798	FALSE	0	58.66	0	21
FALSE	Master Protein	APU57291.1	SSU ribosomal protein S3P [Rickettsia rickettsii]		217	24.6	9.86	24	6	6	6	1.77645e+07	1.77645e+07	FALSE	0	13.93	0	11
FALSE	Master Protein	APU56465.1	DNA-directed RNA polymerase beta' chain [Rickettsia rickettsii]		1372	153.2	8.05	26	32	37	32	2.21094e+07	2.21094e+07	FALSE	0	106.35	0	53
FALSE	Master Protein	APU57443.1	NAD-specific glutamate dehydrogenase [Rickettsia rickettsii]		1584	181.4	6.35	20	27	30	27	2.21362e+07	2.21362e+07	FALSE	0	84.57	0	51
FALSE	Master Protein	APU56355.1	ADP,ATP carrier protein [Rickettsia rickettsii]		498	56.7	9.32	11	5	5	5	2.39406e+07	2.39406e+07	FALSE	0	12.93	0	62
FALSE	Master Protein	APU56464.1	DNA-directed RNA polymerase beta chain [Rickettsia rickettsii]		1373	154.2	6.49	21	25	27	25	2.84043e+07	2.84043e+07	FALSE	0	79.24	0	67
FALSE	Master Protein	APU57366.1	outer membrane protein B [Rickettsia rickettsii]		1654	168.1	5.91	22	28	46	28	589528128	589528128	FALSE	0	196.98	0	20
FALSE	Master Protein	APU57539.1	outer membrane protein A [Rickettsia rickettsii]		1952	196	5.66	29	74	125	74	2.46203e+09	2.46203e+09	FALSE	0	441.85	0	77

## Sheet: 6-protein
Checked	Master	Accession	Description	Modifications	# AAs	MW [kDa]	calc. pI	Coverage [%]	# Peptides	# PSMs	# Unique Peptides	Abundance: F6: Sample	Abundances (Normalized): F6: Sample	Contaminant	Exp. q-value: Sequest HT	Score Sequest HT: Sequest HT	# Razor Peptides	Protein Group IDs
FALSE	Master Protein	APU56967.1	antigenic heat-stable 120 kDa protein [Rickettsia rickettsii]		1024	111.9	5.29	3	2	2	2			FALSE	0.012	3.96	0	36
FALSE	Master Protein	APU57251.1	integral membrane protein [Rickettsia rickettsii]		1148	129.5	9.06	1	2	2	2	1.77783e+06	1.77783e+06	FALSE	0.012	3.9	0	64
FALSE	Master Protein	APU57520.1	glutathione-regulated potassium-efflux system protein [Rickettsia rickettsii]		578	62	5.57	4	2	2	2	2.32296e+06	2.32296e+06	FALSE	0.013	4.09	0	53
FALSE	Master Protein	APU56426.1	channel protein [Rickettsia rickettsii]		986	108.1	5.86	6	4	4	4	2.43092e+06	2.43092e+06	FALSE	0	9.28	0	3
FALSE	Master Protein	APU56428.1	channel protein [Rickettsia rickettsii]		966	107.4	7.71	2	2	2	2	3.2454e+06	3.2454e+06	FALSE	0.012	3.67	0	62
FALSE	Master Protein	APU57257.1	60 kDa chaperonin GROEL [Rickettsia rickettsii]		547	58.6	5.76	6	3	3	3	3283843	3283843	FALSE	0	7.2	0	55
FALSE	Master Protein	APU56383.1	NAD(P) transhydrogenase subunit beta [Rickettsia rickettsii]		465	49.8	6.64	4	2	2	2	4271986	4271986	FALSE	0.013	4.67	0	39
FALSE	Master Protein	APU56436.1	protein translocase subunit [Rickettsia rickettsii]		308	35.1	9.44	10	3	3	3	5.21241e+06	5.21241e+06	FALSE	0	6.91	0	37
FALSE	Master Protein	APU56473.1	stabilizing membrane protein [Rickettsia rickettsii]		236	26.2	9.04	9	2	2	2	6.72044e+06	6.72044e+06	FALSE	0.012	3.55	0	6
FALSE	Master Protein	APU56721.1	type I protein secretion ATP-binding protein [Rickettsia rickettsii]		584	64	9.07	9	5	5	5	7878221	7878221	FALSE	0	15.74	0	43
FALSE	Master Protein	APU57189.1	protein translocase subunit [Rickettsia rickettsii]		518	56.6	8.69	7	4	4	4	7.93675e+06	7.93675e+06	FALSE	0	8.69	0	29
FALSE	Master Protein	APU56430.1	channel protein [Rickettsia rickettsii]		1153	131.7	6.77	10	10	11	10	8.16868e+06	8.16868e+06	FALSE	0	27.43	0	15
FALSE	Master Protein	APU56348.1	mechanosensitive ion channel [Rickettsia rickettsii]		387	44.2	9.04	4	2	2	2	9.06858e+06	9.06858e+06	FALSE	0.013	4.53	0	2
FALSE	Master Protein	APU56391.1	hypothetical protein BTU51_0143 [Rickettsia rickettsii]		1873	212	7.3	11	16	17	16	12934645	12934645	FALSE	0	44.96	0	23
FALSE	Master Protein	APU57042.1	SSU ribosomal protein S1P [Rickettsia rickettsii]		568	63.4	5.81	13	8	8	8	22497778	22497778	FALSE	0	17.78	0	56
FALSE	Master Protein	APU56355.1	ADP,ATP carrier protein [Rickettsia rickettsii]		498	56.7	9.32	7	4	4	4	3.77405e+07	3.77405e+07	FALSE	0	8.78	0	58
FALSE	Master Protein	APU57291.1	SSU ribosomal protein S3P [Rickettsia rickettsii]		217	24.6	9.86	19	5	5	5	4.1359e+07	4.1359e+07	FALSE	0	10.37	0	13
FALSE	Master Protein	APU56465.1	DNA-directed RNA polymerase beta' chain [Rickettsia rickettsii]		1372	153.2	8.05	34	41	51	41	6.33683e+07	6.33683e+07	FALSE	0	164.18	0	50
FALSE	Master Protein	APU56464.1	DNA-directed RNA polymerase beta chain [Rickettsia rickettsii]		1373	154.2	6.49	34	39	49	39	74530184	74530184	FALSE	0	159.63	0	63
FALSE	Master Protein	APU57443.1	NAD-specific glutamate dehydrogenase [Rickettsia rickettsii]		1584	181.4	6.35	37	58	71	58	113813098	113813098	FALSE	0	216.26	0	49
FALSE	Master Protein	APU57539.1	outer membrane protein A [Rickettsia rickettsii]		1952	196	5.66	14	29	35	29	273710560	273710560	FALSE	0	110.96	0	72
FALSE	Master Protein	APU57366.1	outer membrane protein B [Rickettsia rickettsii]		1654	168.1	5.91	44	167	368	167	2.56891e+10	2.56891e+10	FALSE	0	1434.31	0	22

## Sheet: 7-protein
Checked	Master	Accession	Description	Modifications	# AAs	MW [kDa]	calc. pI	Coverage [%]	# Peptides	# PSMs	# Unique Peptides	Abundance: F7: Sample	Abundances (Normalized): F7: Sample	Contaminant	Exp. q-value: Sequest HT	Score Sequest HT: Sequest HT	# Razor Peptides	Protein Group IDs
FALSE	Master Protein	APU56490.1	outer membrane protein assembly factor [Rickettsia rickettsii]		768	87	8.87	3	2	2	2	2.96566e+06	2.96566e+06	FALSE	0.009	4.81	0	11
FALSE	Master Protein	APU56427.1	channel protein [Rickettsia rickettsii]		661	72.3	8.19	4	2	2	2	3.772e+06	3.772e+06	FALSE	0	6.01	0	32
FALSE	Master Protein	APU57414.1	serine hydroxymethyltransferase [Rickettsia rickettsii]		420	46	6.32	5	2	2	2	5012840	5012840	FALSE	0.009	4.92	0	44
FALSE	Master Protein	APU57362.1	magnesium and cobalt efflux protein [Rickettsia rickettsii]		424	47	7.06	6	2	2	2	5.99283e+06	5.99283e+06	FALSE	0.008	4.32	0	107
FALSE	Master Protein	APU57207.1	transcription-repair coupling factor [Rickettsia rickettsii]		1122	127.4	6.9	5	5	5	5	6.23099e+06	6.23099e+06	FALSE	0	12.65	0	59
FALSE	Master Protein	APU56652.1	cytochrome b [Rickettsia rickettsii]		398	45.7	8.29	4	2	2	2	6.56537e+06	6.56537e+06	FALSE	0.009	5.41	0	86
FALSE	Master Protein	APU56931.1	DNA helicase II [Rickettsia rickettsii]		653	75	6.7	4	2	2	2	7.15887e+06	7.15887e+06	FALSE	0	5.74	0	124
FALSE	Master Protein	APU57592.1	hypothetical protein BTU51_1551 [Rickettsia rickettsii]		523	61.3	8.53	5	2	2	2	7528868	7528868	FALSE	0	5.59	0	7
FALSE	Master Protein	APU56471.1	hypothetical protein BTU51_0230 [Rickettsia rickettsii]		704	80	8.88	6	4	4	4	7.91941e+06	7.91941e+06	FALSE	0	9.71	0	43
FALSE	Master Protein	APU56500.1	acriflavin resistance plasma membrane protein [Rickettsia rickettsii]		1008	111.6	6.46	4	3	3	3	8306517	8306517	FALSE	0	8.5	0	30
FALSE	Master Protein	APU56375.1	topoisomerase IV subunit A [Rickettsia rickettsii]		738	83.2	8.28	4	2	2	2	8577607	8577607	FALSE	0.009	5.21	0	49
FALSE	Master Protein	APU57106.1	hypothetical protein BTU51_0959 [Rickettsia rickettsii]		959	106.9	6.62	7	5	5	5	9.3375e+06	9.3375e+06	FALSE	0	15.87	0	35
FALSE	Master Protein	APU56635.1	ribonuclease E [Rickettsia rickettsii]		690	78.5	7.42	6	3	3	3	9.86743e+06	9.86743e+06	FALSE	0	10.12	0	97
FALSE	Master Protein	APU57299.1	protein translation elongation factor Tu (EF-TU) [Rickettsia rickettsii]		394	42.9	5.74	6	2	3	2	11962637	11962637	FALSE	0	9.61	0	5
FALSE	Master Protein	APU56576.1	cyanide-insensitive cytochrome bd-type quinol oxidase subunit I [Rickettsia rickettsii]		456	51.5	8.73	6	2	2	2	12211064	12211064	FALSE	0	6.14	0	100
FALSE	Master Protein	APU57248.1	propionyl-CoA carboxylase biotin-containing subunit [Rickettsia rickettsii]		665	73.2	5.92	3	2	2	2	1.42393e+07	1.42393e+07	FALSE	0.009	5.47	0	60
FALSE	Master Protein	APU56429.1	channel protein [Rickettsia rickettsii]		891	99.4	5.88	3	3	3	3	1.64285e+07	1.64285e+07	FALSE	0	7.45	0	55
FALSE	Master Protein	APU57033.1	hypothetical protein BTU51_0874 [Rickettsia rickettsii]		290	33.7	9.11	8	2	2	2	1.71589e+07	1.71589e+07	FALSE	0.009	5.43	0	64
FALSE	Master Protein	APU57297.1	LSU ribosomal protein L3P [Rickettsia rickettsii]		215	23.7	10.05	9	2	3	2	1.74161e+07	1.74161e+07	FALSE	0	8.13	0	135
FALSE	Master Protein	APU57520.1	glutathione-regulated potassium-efflux system protein [Rickettsia rickettsii]		578	62	5.57	6	3	3	3	1.97328e+07	1.97328e+07	FALSE	0	8.67	0	103
FALSE	Master Protein	APU57251.1	integral membrane protein [Rickettsia rickettsii]		1148	129.5	9.06	5	6	6	6	2.06599e+07	2.06599e+07	FALSE	0	15.91	0	122
FALSE	Master Protein	APU57507.1	dihydrolipoamide dehydrogenase [Rickettsia rickettsii]		459	49.2	8.81	9	4	4	4	22251044	22251044	FALSE	0	9.31	0	41
FALSE	Master Protein	APU56560.1	DNA gyrase subunit A [Rickettsia rickettsii]		905	100.7	5.54	8	7	7	7	2.23767e+07	2.23767e+07	FALSE	0	19.39	0	77
FALSE	Master Protein	APU57114.1	bacterial protein translation initiation factor 2 (IF-2) [Rickettsia rickettsii]		831	91	6.95	19	14	15	14	22799770	22799770	FALSE	0	42.4	0	90
FALSE	Master Protein	APU56574.1	multidrug resistance ABC transporter ATP-binding and permease protein [Rickettsia rickettsii]		589	67	7.06	11	6	6	6	2.55518e+07	2.55518e+07	FALSE	0	15	0	6
FALSE	Master Protein	APU57631.1	DNA mismatch repair protein [Rickettsia rickettsii]		610	68.8	7.99	5	3	3	3	2.6037e+07	2.6037e+07	FALSE	0	6.94	0	65
FALSE	Master Protein	APU56436.1	protein translocase subunit [Rickettsia rickettsii]		308	35.1	9.44	12	4	5	4	3.08432e+07	3.08432e+07	FALSE	0	13.4	0	68
FALSE	Master Protein	APU56383.1	NAD(P) transhydrogenase subunit beta [Rickettsia rickettsii]		465	49.8	6.64	4	2	2	2	33407378	33407378	FALSE	0.009	5.43	0	73
FALSE	Master Protein	APU57257.1	60 kDa chaperonin GROEL [Rickettsia rickettsii]		547	58.6	5.76	24	11	13	11	3.37965e+07	3.37965e+07	FALSE	0	48.64	0	104
FALSE	Master Protein	APU57477.1	DNA polymerase III alpha subunit [Rickettsia rickettsii]		1181	132.6	6.01	13	13	14	13	3.75865e+07	3.75865e+07	FALSE	0	42.4	0	85
FALSE	Master Protein	APU56391.1	hypothetical protein BTU51_0143 [Rickettsia rickettsii]		1873	212	7.3	12	18	18	18	3.76302e+07	3.76302e+07	FALSE	0	52.82	0	40
FALSE	Master Protein	APU56426.1	channel protein [Rickettsia rickettsii]		986	108.1	5.86	14	10	13	10	3.87805e+07	3.87805e+07	FALSE	0	44.34	0	4
FALSE	Master Protein	APU56428.1	channel protein [Rickettsia rickettsii]		966	107.4	7.71	7	5	6	5	4.55479e+07	4.55479e+07	FALSE	0	20.62	0	115
FALSE	Master Protein	APU56721.1	type I protein secretion ATP-binding protein [Rickettsia rickettsii]		584	64	9.07	26	12	16	12	5.30549e+07	5.30549e+07	FALSE	0	54.98	0	78
FALSE	Master Protein	APU56604.1	PQQ enzyme repeat family protein [Rickettsia rickettsii]		414	46.3	9.22	7	3	3	3	6.04595e+07	6.04595e+07	FALSE	0	8.68	0	128
FALSE	Master Protein	APU56430.1	channel protein [Rickettsia rickettsii]		1153	131.7	6.77	20	20	22	20	6.15449e+07	6.15449e+07	FALSE	0	69.04	0	27
FALSE	Master Protein	APU56617.1	phosphatidylserine decarboxylase [Rickettsia rickettsii]		231	26	8.4	10	3	4	3	6.63406e+07	6.63406e+07	FALSE	0	9.96	0	101
FALSE	Master Protein	APU56348.1	mechanosensitive ion channel [Rickettsia rickettsii]		387	44.2	9.04	18	5	6	5	7.31027e+07	7.31027e+07	FALSE	0	20.44	0	2
FALSE	Master Protein	APU57189.1	protein translocase subunit [Rickettsia rickettsii]		518	56.6	8.69	20	9	12	9	7.4889e+07	7.4889e+07	FALSE	0	38.4	0	56
FALSE	Master Protein	APU57274.1	SSU ribosomal protein S11P [Rickettsia rickettsii]		127	13.6	11.3	10	2	2	2	9.13271e+07	9.13271e+07	FALSE	0	7	0	109
FALSE	Master Protein	APU57291.1	SSU ribosomal protein S3P [Rickettsia rickettsii]		217	24.6	9.86	29	6	6	6	9.43002e+07	9.43002e+07	FALSE	0	14.95	0	20
FALSE	Master Protein	APU57486.1	hypothetical protein BTU51_1428 [Rickettsia rickettsii]		1162	129.1	6.32	22	19	23	19	1.08654e+08	1.08654e+08	FALSE	0	76.11	0	96
FALSE	Master Protein	APU56967.1	antigenic heat-stable 120 kDa protein [Rickettsia rickettsii]		1024	111.9	5.29	46	39	45	39	180327632	180327632	FALSE	0	154.38	0	67
FALSE	Master Protein	APU56355.1	ADP,ATP carrier protein [Rickettsia rickettsii]		498	56.7	9.32	7	4	4	4	1.87492e+08	1.87492e+08	FALSE	0	9.22	0	110
FALSE	Master Protein	APU57042.1	SSU ribosomal protein S1P [Rickettsia rickettsii]		568	63.4	5.81	26	17	23	17	2.47709e+08	2.47709e+08	FALSE	0	67.2	0	105
FALSE	Master Protein	APU57443.1	NAD-specific glutamate dehydrogenase [Rickettsia rickettsii]		1584	181.4	6.35	43	66	84	66	6.17117e+08	6.17117e+08	FALSE	0	290	0	91
FALSE	Master Protein	APU57539.1	outer membrane protein A [Rickettsia rickettsii]		1952	196	5.66	16	41	53	41	3.14569e+09	3.14569e+09	FALSE	0	197.8	0	138
FALSE	Master Protein	APU56465.1	DNA-directed RNA polymerase beta' chain [Rickettsia rickettsii]	Met-loss [N-Term]	1372	153.2	8.05	68	92	164	92	3648794715	3648794715	FALSE	0	619.59	0	94
FALSE	Master Protein	APU56464.1	DNA-directed RNA polymerase beta chain [Rickettsia rickettsii]	Met-loss [N-Term]	1373	154.2	6.49	63	87	156	87	3.86236e+09	3.86236e+09	FALSE	0	585.49	0	119
FALSE	Master Protein	APU57366.1	outer membrane protein B [Rickettsia rickettsii]		1654	168.1	5.91	35	110	230	110	6.08514e+10	6.08514e+10	FALSE	0	972.73	0	38

## Sheet: 8-protein
Checked	Master	Accession	Description	Modifications	# AAs	MW [kDa]	calc. pI	Coverage [%]	# Peptides	# PSMs	# Unique Peptides	Abundance: F9: Sample	Abundances (Normalized): F9: Sample	Contaminant	Exp. q-value: Sequest HT	Score Sequest HT: Sequest HT	# Razor Peptides	Protein Group IDs
FALSE	Master Protein	APU56560.1	DNA gyrase subunit A [Rickettsia rickettsii]		905	100.7	5.54	3	2	2	2	1.33981e+06	1.33981e+06	FALSE	0	2.14	0	48
FALSE	Master Protein	APU57520.1	glutathione-regulated potassium-efflux system protein [Rickettsia rickettsii]		578	62	5.57	5	2	2	2	1.38734e+06	1.38734e+06	FALSE	0	4.73	0	61
FALSE	Master Protein	APU57294.1	LSU ribosomal protein L2P [Rickettsia rickettsii]		273	30.2	10.4	8	2	2	2	1.83654e+06	1.83654e+06	FALSE	0	4.39	0	7
FALSE	Master Protein	APU56391.1	hypothetical protein BTU51_0143 [Rickettsia rickettsii]		1873	212	7.3	2	3	3	3	1.84607e+06	1.84607e+06	FALSE	0	7.57	0	26
FALSE	Master Protein	APU57257.1	60 kDa chaperonin GROEL [Rickettsia rickettsii]		547	58.6	5.76	6	3	3	3	1.86253e+06	1.86253e+06	FALSE	0	1.69	0	63
FALSE	Master Protein	APU56428.1	channel protein [Rickettsia rickettsii]		966	107.4	7.71	4	3	3	3	2.0138e+06	2.0138e+06	FALSE	0	6.32	0	69
FALSE	Master Protein	APU56430.1	channel protein [Rickettsia rickettsii]		1153	131.7	6.77	3	3	3	3	2.01781e+06	2.01781e+06	FALSE	0	3.92	0	18
FALSE	Master Protein	APU56574.1	multidrug resistance ABC transporter ATP-binding and permease protein [Rickettsia rickettsii]		589	67	7.06	3	2	2	2	2176480	2176480	FALSE	0	2.48	0	5
FALSE	Master Protein	APU57207.1	transcription-repair coupling factor [Rickettsia rickettsii]		1122	127.4	6.9	3	3	3	3	2.29319e+06	2.29319e+06	FALSE	0	4.11	0	36
FALSE	Master Protein	APU57106.1	hypothetical protein BTU51_0959 [Rickettsia rickettsii]		959	106.9	6.62	2	2	2	2	2.61341e+06	2.61341e+06	FALSE	0	1.78	0	24
FALSE	Master Protein	APU57189.1	protein translocase subunit [Rickettsia rickettsii]		518	56.6	8.69	7	3	3	3	3.84385e+06	3.84385e+06	FALSE	0	7.02	0	34
FALSE	Master Protein	APU57248.1	propionyl-CoA carboxylase biotin-containing subunit [Rickettsia rickettsii]		665	73.2	5.92	3	2	2	2	3.86501e+06	3.86501e+06	FALSE	0	4.07	0	37
FALSE	Master Protein	APU56436.1	protein translocase subunit [Rickettsia rickettsii]		308	35.1	9.44	15	4	4	4	4.10764e+06	4.10764e+06	FALSE	0	11.25	0	43
FALSE	Master Protein	APU56721.1	type I protein secretion ATP-binding protein [Rickettsia rickettsii]		584	64	9.07	7	4	4	4	4.39434e+06	4.39434e+06	FALSE	0	8.54	0	49
FALSE	Master Protein	APU57477.1	DNA polymerase III alpha subunit [Rickettsia rickettsii]		1181	132.6	6.01	8	10	10	10	4.60596e+06	4.60596e+06	FALSE	0	14.3	0	53
FALSE	Master Protein	APU56604.1	PQQ enzyme repeat family protein [Rickettsia rickettsii]		414	46.3	9.22	7	3	3	3	4.97692e+06	4.97692e+06	FALSE	0	6.47	0	76
FALSE	Master Protein	APU56348.1	mechanosensitive ion channel [Rickettsia rickettsii]		387	44.2	9.04	7	3	3	3	5.15218e+06	5.15218e+06	FALSE	0	6.47	0	2
FALSE	Master Protein	APU57274.1	SSU ribosomal protein S11P [Rickettsia rickettsii]		127	13.6	11.3	10	2	3	2	7680280	7680280	FALSE	0	7.9	0	66
FALSE	Master Protein	APU57291.1	SSU ribosomal protein S3P [Rickettsia rickettsii]		217	24.6	9.86	20	5	5	5	8.38003e+06	8.38003e+06	FALSE	0	9.57	0	13
FALSE	Master Protein	APU57486.1	hypothetical protein BTU51_1428 [Rickettsia rickettsii]		1162	129.1	6.32	17	16	20	16	9711075	9711075	FALSE	0	45.86	0	59
FALSE	Master Protein	APU57277.1	protein translocase subunit [Rickettsia rickettsii]		433	47.3	9.74	3	2	2	2	1.00606e+07	1.00606e+07	FALSE	0.007	0	0	52
FALSE	Master Protein	APU56355.1	ADP,ATP carrier protein [Rickettsia rickettsii]		498	56.7	9.32	9	5	6	5	1.38381e+07	1.38381e+07	FALSE	0	12.18	0	67
FALSE	Master Protein	APU57042.1	SSU ribosomal protein S1P [Rickettsia rickettsii]		568	63.4	5.81	15	10	10	10	14441817	14441817	FALSE	0	18.76	0	64
FALSE	Master Protein	APU57443.1	NAD-specific glutamate dehydrogenase [Rickettsia rickettsii]		1584	181.4	6.35	13	19	19	19	1.9264e+07	1.9264e+07	FALSE	0	45.49	0	56
FALSE	Master Protein	APU56967.1	antigenic heat-stable 120 kDa protein [Rickettsia rickettsii]		1024	111.9	5.29	32	25	34	25	2.048e+07	2.048e+07	FALSE	0	100.41	0	42
FALSE	Master Protein	APU57539.1	outer membrane protein A [Rickettsia rickettsii]		1952	196	5.66	5	9	9	9	2.93463e+07	2.93463e+07	FALSE	0	17.92	0	83
FALSE	Master Protein	APU56464.1	DNA-directed RNA polymerase beta chain [Rickettsia rickettsii]		1373	154.2	6.49	35	48	72	48	1.40751e+08	1.40751e+08	FALSE	0	170.95	0	71
FALSE	Master Protein	APU56465.1	DNA-directed RNA polymerase beta' chain [Rickettsia rickettsii]		1372	153.2	8.05	42	53	84	53	228907536	228907536	FALSE	0	200.8	0	57
FALSE	Master Protein	APU57366.1	outer membrane protein B [Rickettsia rickettsii]		1654	168.1	5.91	25	78	132	78	1.17544e+10	1.17544e+10	FALSE	0	348.39	0	25

## Sheet: 9-protein
Checked	Master	Accession	Description	Modifications	# AAs	MW [kDa]	calc. pI	Coverage [%]	# Peptides	# PSMs	# Unique Peptides	Abundance: F8: Sample	Abundances (Normalized): F8: Sample	Contaminant	Exp. q-value: Sequest HT	Score Sequest HT: Sequest HT	# Razor Peptides	Protein Group IDs
FALSE	Master Protein	APU57366.1	outer membrane protein B [Rickettsia rickettsii]		1654	168.1	5.91	28	92	350	92	6.557e+10	6.557e+10	FALSE	0	1448.67	0	58
FALSE	Master Protein	APU56898.1	outer membrane protein [Rickettsia rickettsii]		263	29.8	5.83	65	21	34	21	3.48364e+09	3.48364e+09	FALSE	0	113.96	0	143
FALSE	Master Protein	APU57539.1	outer membrane protein A [Rickettsia rickettsii]		1952	196	5.66	11	28	56	28	3.07623e+09	3.07623e+09	FALSE	0	193.64	0	251
FALSE	Master Protein	APU57314.1	hypothetical protein BTU51_1217 [Rickettsia rickettsii]		295	33.4	9.31	63	25	50	25	2376578314	2376578314	FALSE	0	171.28	0	120
FALSE	Master Protein	APU56391.1	hypothetical protein BTU51_0143 [Rickettsia rickettsii]		1873	212	7.3	14	32	51	32	2.35749e+09	2.35749e+09	FALSE	0	210.57	0	59
FALSE	Master Protein	APU56697.1	thymidylate synthase [Rickettsia rickettsii]		294	34.4	6.7	67	24	42	24	1.66637e+09	1.66637e+09	FALSE	0	147.62	0	179
FALSE	Master Protein	APU56448.1	protease activity modulator [Rickettsia rickettsii]		286	32.7	9.33	61	23	34	23	1454392252	1454392252	FALSE	0	106.88	0	209
FALSE	Master Protein	APU57397.1	malonyl-CoA-[acyl-carrier-protein] transacylase [Rickettsia rickettsii]		314	34.8	6.04	82	19	33	19	1.01775e+09	1.01775e+09	FALSE	0	123.82	0	145
FALSE	Master Protein	APU56788.1	anhydro-N-acetylmuramyl-tripeptide amidase [Rickettsia rickettsii]		267	29.7	5.06	64	15	25	15	8.48257e+08	8.48257e+08	FALSE	0	96.04	0	83
FALSE	Master Protein	APU57299.1	protein translation elongation factor Tu (EF-TU) [Rickettsia rickettsii]		394	42.9	5.74	70	24	48	24	7.36772e+08	7.36772e+08	FALSE	0	189.23	0	7
FALSE	Master Protein	APU56536.1	2,3,4,5-tetrahydropyridine-2-carboxylate N-succinyltransferase [Rickettsia rickettsii]		282	31	8.02	42	11	17	11	7.25813e+08	7.25813e+08	FALSE	0	63.66	0	210
FALSE	Master Protein	APU56923.1	2-hydroxy-6-oxo-6-phenylhexa-2,4-dienoate hydrolase [Rickettsia rickettsii]		290	33.2	9.58	57	17	28	17	6.96761e+08	6.96761e+08	FALSE	0	103.7	0	207
FALSE	Master Protein	APU56549.1	immunogenic protein [Rickettsia rickettsii]		313	35.4	6.74	69	25	38	25	6.4884e+08	6.4884e+08	FALSE	0	161.71	0	152
FALSE	Master Protein	APU56364.1	2-dehydro-3-deoxyphosphooctonate aldolase [Rickettsia rickettsii]		274	30	8.19	47	14	21	14	537097568	537097568	FALSE	0	63.99	0	155
FALSE	Master Protein	APU56342.1	succinate dehydrogenase iron-sulfur protein [Rickettsia rickettsii]		261	29.7	7.24	49	15	23	15	444974190	444974190	FALSE	0	72.58	0	150
FALSE	Master Protein	APU56895.1	branched-chain amino acid aminotransferase [Rickettsia rickettsii]		290	33.3	7.55	36	14	17	14	4.16029e+08	4.16029e+08	FALSE	0	46.98	0	218
FALSE	Master Protein	APU56263.1	ATP/GTP-binding protein [Rickettsia rickettsii]		273	31.6	8.02	49	11	21	11	3.62051e+08	3.62051e+08	FALSE	0	91.96	0	19
FALSE	Master Protein	APU57413.1	lipoic acid synthetase [Rickettsia rickettsii]		296	33.5	7.69	64	17	22	17	3.53423e+08	3.53423e+08	FALSE	0	87.29	0	195
FALSE	Master Protein	APU56757.1	hypothetical protein BTU51_0554 [Rickettsia rickettsii]		264	30.6	5.14	61	15	22	15	295805082	295805082	FALSE	0	68.03	0	173
FALSE	Master Protein	APU56566.1	methionyl-tRNA formyltransferase [Rickettsia rickettsii]		303	33.9	8.46	57	18	24	18	2.85215e+08	2.85215e+08	FALSE	0	92.87	0	53
FALSE	Master Protein	APU56377.1	putative exported protein [Rickettsia rickettsii]		438	48	9.16	46	19	26	19	2.79598e+08	2.79598e+08	FALSE	0	92.69	0	216
FALSE	Master Protein	APU57257.1	60 kDa chaperonin GROEL [Rickettsia rickettsii]		547	58.6	5.76	55	27	45	27	2.70539e+08	2.70539e+08	FALSE	0	169.26	0	174
FALSE	Master Protein	APU56467.1	cytosol aminopeptidase [Rickettsia rickettsii]		500	54	6.23	46	18	24	18	269995120	269995120	FALSE	0	98.46	0	165
FALSE	Master Protein	APU56628.1	cell division protein [Rickettsia rickettsii]		267	31.1	9.74	49	15	16	15	2.3533e+08	2.3533e+08	FALSE	0	46.89	0	147
FALSE	Master Protein	APU57565.1	hypothetical protein BTU51_1520 [Rickettsia rickettsii]		234	26	8.78	39	10	14	10	1.98881e+08	1.98881e+08	FALSE	0	45.25	0	230
FALSE	Master Protein	APU57294.1	LSU ribosomal protein L2P [Rickettsia rickettsii]		273	30.2	10.4	46	12	15	12	185226208	185226208	FALSE	0	43.86	0	12
FALSE	Master Protein	APU56695.1	peptidoglycan-specific endopeptidase, M23 family [Rickettsia rickettsii]		224	25.1	4.97	47	8	12	8	1.6491e+08	1.6491e+08	FALSE	0	36.34	0	95
FALSE	Master Protein	APU57253.1	3-demethylubiquinone 3-methyltransferase [Rickettsia rickettsii]		289	32.9	6.29	31	7	8	7	1.62305e+08	1.62305e+08	FALSE	0	25.38	0	105
FALSE	Master Protein	APU57318.1	exodeoxyribonuclease III [Rickettsia rickettsii]		260	30.1	6.37	49	9	11	9	1.58628e+08	1.58628e+08	FALSE	0	34.49	0	224
FALSE	Master Protein	APU56852.1	glutamine amidotransferase, class I [Rickettsia rickettsii]		242	27.2	5.45	52	8	13	8	148683228	148683228	FALSE	0	65.58	0	139
FALSE	Master Protein	APU57548.1	hypothetical protein BTU51_1503 [Rickettsia rickettsii]		246	26.5	9.63	31	7	9	7	1.48076e+08	1.48076e+08	FALSE	0	25.26	0	158
FALSE	Master Protein	APU57379.1	queuine tRNA-ribosyltransferase [Rickettsia rickettsii]		361	40.5	7.78	5	2	2	2	1.46221e+08	1.46221e+08	FALSE	0	4.78	0	107
FALSE	Master Protein	APU57115.1	N utilization substance protein A [Rickettsia rickettsii]	Met-loss [N-Term]	503	56.5	5.06	12	6	6	6	141095374	141095374	FALSE	0	17.72	0	233
FALSE	Master Protein	APU56602.1	Tol system periplasmic component [Rickettsia rickettsii]		245	27.9	8.73	31	9	12	9	1.19305e+08	1.19305e+08	FALSE	0	43.78	0	214
FALSE	Master Protein	APU56924.1	thioredoxin reductase [Rickettsia rickettsii]		310	33.3	7.37	10	2	2	2	109723336	109723336	FALSE	0	9.23	0	121
FALSE	Master Protein	APU56361.1	chromosome partitioning protein [Rickettsia rickettsii]		286	33	6.95	26	7	9	7	108807448	108807448	FALSE	0	25.11	0	70
FALSE	Master Protein	APU56332.1	O-sialoglycoprotein endopeptidase [Rickettsia rickettsii]		344	37.3	8.75	24	6	8	6	1.06996e+08	1.06996e+08	FALSE	0	31.72	0	86
FALSE	Master Protein	APU56971.1	putative cytosolic protein [Rickettsia rickettsii]		240	26.8	8.4	61	10	14	10	106625032	106625032	FALSE	0	57.19	0	146
FALSE	Master Protein	APU57586.1	glycyl-tRNA synthetase alpha chain [Rickettsia rickettsii]		288	33.2	5.67	39	8	11	8	1.04358e+08	1.04358e+08	FALSE	0	52.26	0	21
FALSE	Master Protein	APU57571.1	chaperone protein [Rickettsia rickettsii]		621	70.6	5.87	31	15	20	15	1.01277e+08	1.01277e+08	FALSE	0	80.43	0	48
FALSE	Master Protein	APU56784.1	hypothetical protein BTU51_0587 [Rickettsia rickettsii]		387	44.4	9.5	35	13	15	13	93618272	93618272	FALSE	0	52.01	0	128
FALSE	Master Protein	APU57470.1	cell division protein [Rickettsia rickettsii]		303	33.2	6.58	41	10	13	10	9.35597e+07	9.35597e+07	FALSE	0	39.57	0	124
FALSE	Master Protein	APU57277.1	protein translocase subunit [Rickettsia rickettsii]		433	47.3	9.74	7	5	7	5	8.777e+07	8.777e+07	FALSE	0	16.92	0	131
FALSE	Master Protein	APU56930.1	hypothetical protein BTU51_0743 [Rickettsia rickettsii]		281	33	8.03	47	11	13	11	8.3184e+07	8.3184e+07	FALSE	0	49.64	0	205
FALSE	Master Protein	APU56461.1	LSU ribosomal protein L1P [Rickettsia rickettsii]		239	25.5	9.47	20	4	4	4	8.2118e+07	8.2118e+07	FALSE	0	13.89	0	144
FALSE	Master Protein	APU56518.1	dihydrolipoamide succinyltransferase component (E2) of 2-oxoglutarate dehydrogenase complex [Rickettsia rickettsii]		395	42.9	6.61	18	6	8	6	8.10744e+07	8.10744e+07	FALSE	0	30.75	0	41
FALSE	Master Protein	APU56477.1	aspartyl/glutamyl-tRNA(Asn/Gln) amidotransferase subunit B [Rickettsia rickettsii]		483	54.1	5.39	25	10	12	10	76309528	76309528	FALSE	0	35.65	0	125
FALSE	Master Protein	APU57575.1	trigger factor, ppiase [Rickettsia rickettsii]		445	51	6.99	39	17	22	17	73213022	73213022	FALSE	0	66.11	0	235
FALSE	Master Protein	APU56393.1	SSU ribosomal protein S2P [Rickettsia rickettsii]		295	32.9	7.12	43	11	14	11	71601148	71601148	FALSE	0	44.66	0	113
FALSE	Master Protein	APU57489.1	methyltransferase [Rickettsia rickettsii]		554	63	7.84	17	8	8	8	69106640	69106640	FALSE	0	23.17	0	78
FALSE	Master Protein	APU57375.1	peptidoglycan-specific endopeptidase, M23 family [Rickettsia rickettsii]		284	32.2	9.89	24	5	6	5	65200547	65200547	FALSE	0	20.26	0	84
FALSE	Master Protein	APU56446.1	iron-sulfur cluster assembly/repair protein [Rickettsia rickettsii]		319	35.5	8.41	37	12	13	12	6.04153e+07	6.04153e+07	FALSE	0	36.21	0	223
FALSE	Master Protein	APU56468.1	ATPases involved in chromosome partitioning [Rickettsia rickettsii]	Met-loss [N-Term]	266	30.4	9.19	39	10	11	10	5.7787e+07	5.7787e+07	FALSE	0	32.92	0	115
FALSE	Master Protein	APU56457.1	protein translation elongation factor G (EF-G) [Rickettsia rickettsii]		699	77.6	5.31	17	9	11	9	5.38359e+07	5.38359e+07	FALSE	0	38.12	0	25
FALSE	Master Protein	APU57340.1	LicD protein family [Rickettsia rickettsii]		266	31.4	7.58	23	6	8	5	5.23403e+07	5.23403e+07	FALSE	0	29.53	1	181
FALSE	Master Protein	APU57234.1	magnesium and cobalt transport protein [Rickettsia rickettsii]		319	36.9	7.02	14	5	5	5	47202067	47202067	FALSE	0	13.22	0	52
FALSE	Master Protein	APU56963.1	polyribonucleotide nucleotidyltransferase [Rickettsia rickettsii]		748	82	6.64	9	6	7	6	42463660	42463660	FALSE	0	21.42	0	39
FALSE	Master Protein	APU57291.1	SSU ribosomal protein S3P [Rickettsia rickettsii]		217	24.6	9.86	30	6	7	6	4.04681e+07	4.04681e+07	FALSE	0	20.67	0	30
FALSE	Master Protein	APU56689.1	hypothetical protein BTU51_0478 [Rickettsia rickettsii]		294	34.1	8.59	17	5	5	5	4.00327e+07	4.00327e+07	FALSE	0	13.6	0	60
FALSE	Master Protein	APU56900.1	succinyl-CoA synthetase beta chain [Rickettsia rickettsii]		386	41.8	5.9	29	9	11	9	39202520	39202520	FALSE	0	41.14	0	198
FALSE	Master Protein	APU57176.1	peptidyl-prolyl cis-trans isomerase [Rickettsia rickettsii]		282	31.4	9.13	22	6	8	6	3.87933e+07	3.87933e+07	FALSE	0	19.2	0	23
FALSE	Master Protein	APU57462.1	rod shape-determining protein [Rickettsia rickettsii]		279	31.1	6.01	23	6	7	6	3.61506e+07	3.61506e+07	FALSE	0	21.28	0	43
FALSE	Master Protein	APU56776.1	NADH-quinone oxidoreductase chain D [Rickettsia rickettsii]		417	47.6	6.43	14	5	7	5	3.49325e+07	3.49325e+07	FALSE	0	22.73	0	71
FALSE	Master Protein	APU56749.1	UDP-2-acetamido-2,6-dideoxy-beta-L-mannose 4-dehydrogenase [Rickettsia rickettsii]		284	32	7.78	36	10	11	10	3.44738e+07	3.44738e+07	FALSE	0	31.95	0	156
FALSE	Master Protein	APU56899.1	succinyl-CoA synthetase alpha chain [Rickettsia rickettsii]		292	30.2	7.12	32	6	7	6	3.44699e+07	3.44699e+07	FALSE	0	23.25	0	66
FALSE	Master Protein	APU56394.1	protein translation elongation factor Ts (EF-Ts) [Rickettsia rickettsii]		309	33.8	5.26	38	7	8	7	33442778	33442778	FALSE	0	32.41	0	148
FALSE	Master Protein	APU57202.1	Arp2/3 complex activation protein [Rickettsia rickettsii]		481	54.8	9.44	14	7	8	7	3.252e+07	3.252e+07	FALSE	0	22.17	0	67
FALSE	Master Protein	APU57339.1	LicD protein family [Rickettsia rickettsii]		189	22.2	7.47	15	3	3	2	31723721	31723721	FALSE	0	10.09	0	192
FALSE	Master Protein	APU57455.1	3-oxoacyl-[acyl-carrier-protein] synthase [Rickettsia rickettsii]		428	45.4	6.38	18	6	7	6	3.16684e+07	3.16684e+07	FALSE	0	20.63	0	89
FALSE	Master Protein	APU56465.1	DNA-directed RNA polymerase beta' chain [Rickettsia rickettsii]		1372	153.2	8.05	10	10	11	10	3.13085e+07	3.13085e+07	FALSE	0	33.39	0	153
FALSE	Master Protein	APU56526.1	chaperone protein [Rickettsia rickettsii]		627	67.9	5.15	25	14	17	14	3.0018e+07	3.0018e+07	FALSE	0	49.07	0	65
FALSE	Master Protein	APU56638.1	exodeoxyribonuclease III [Rickettsia rickettsii]		261	30.5	7.43	59	10	11	10	2.97225e+07	2.97225e+07	FALSE	0	44.75	0	72
FALSE	Master Protein	APU57042.1	SSU ribosomal protein S1P [Rickettsia rickettsii]		568	63.4	5.81	15	7	7	7	2.86368e+07	2.86368e+07	FALSE	0	19.65	0	176
FALSE	Master Protein	APU56450.1	rhodanese-related sulfurtransferase [Rickettsia rickettsii]		247	28.4	6.8	26	5	5	5	2.80729e+07	2.80729e+07	FALSE	0	13.03	0	229
FALSE	Master Protein	APU56362.1	ABC transporter ATP-binding protein [Rickettsia rickettsii]		555	63.2	6.27	17	8	11	8	2.77657e+07	2.77657e+07	FALSE	0	31.92	0	163
FALSE	Master Protein	APU56471.1	hypothetical protein BTU51_0230 [Rickettsia rickettsii]		704	80	8.88	16	10	12	10	2.76293e+07	2.76293e+07	FALSE	0	39.88	0	64
FALSE	Master Protein	APU56727.1	ATP-dependent endopeptidase hsl ATP-binding subunit [Rickettsia rickettsii]		450	49.6	6.37	11	5	5	5	26225644	26225644	FALSE	0	13.01	0	90
FALSE	Master Protein	APU57327.1	formamidopyrimidine-DNA glycosylase [Rickettsia rickettsii]	Met-loss [N-Term]	273	31.2	8.69	39	8	9	8	26216198	26216198	FALSE	0	30.84	0	159
FALSE	Master Protein	APU57273.1	DNA-directed RNA polymerase alpha chain [Rickettsia rickettsii]		340	38.2	5.33	16	4	4	4	25485522	25485522	FALSE	0	14.78	0	50
FALSE	Master Protein	APU57637.1	coproporphyrinogen III oxidase [Rickettsia rickettsii]		279	32	8.41	23	5	5	5	2.52556e+07	2.52556e+07	FALSE	0	12.95	0	203
FALSE	Master Protein	APU56476.1	glutamine-binding protein [Rickettsia rickettsii]		241	26.8	5.29	12	4	4	4	2.48814e+07	2.48814e+07	FALSE	0	12.14	0	24
FALSE	Master Protein	APU57106.1	hypothetical protein BTU51_0959 [Rickettsia rickettsii]		959	106.9	6.62	7	6	7	6	2.46806e+07	2.46806e+07	FALSE	0	21.46	0	51
FALSE	Master Protein	APU56744.1	membrane protease family, stomatin/prohibitin-like protein [Rickettsia rickettsii]		312	34	5.54	18	5	6	5	24399812	24399812	FALSE	0	18.89	0	225
FALSE	Master Protein	APU57060.1	putative membrane spanning protein [Rickettsia rickettsii]		276	32	5.39	19	4	4	4	23521272	23521272	FALSE	0	14.54	0	136
FALSE	Master Protein	APU56845.1	signal peptide peptidase [Rickettsia rickettsii]		304	33.9	8.98	16	5	6	5	22593324	22593324	FALSE	0	16.23	0	17
FALSE	Master Protein	APU56967.1	antigenic heat-stable 120 kDa protein [Rickettsia rickettsii]		1024	111.9	5.29	13	13	18	13	2.25273e+07	2.25273e+07	FALSE	0	54.14	0	101
FALSE	Master Protein	APU57483.1	seryl-tRNA synthetase [Rickettsia rickettsii]		425	48.4	6.07	32	10	12	10	21568044	21568044	FALSE	0	35.48	0	138
FALSE	Master Protein	APU56935.1	hypothetical protein BTU51_0748 [Rickettsia rickettsii]		450	50.9	7.99	20	7	7	7	21265040	21265040	FALSE	0	21.91	0	237
FALSE	Master Protein	APU56961.1	arabinose-5-phosphate isomerase [Rickettsia rickettsii]		319	35.3	8.97	12	3	3	3	21188487	21188487	FALSE	0	9.78	0	126
FALSE	Master Protein	APU56515.1	proton/sodium-glutamate symport protein [Rickettsia rickettsii]		399	43	7.39	4	2	3	2	2.08164e+07	2.08164e+07	FALSE	0	6.83	0	245
FALSE	Master Protein	APU56340.1	cell division protein [Rickettsia rickettsii]		637	69.8	7.03	6	3	3	3	2.06978e+07	2.06978e+07	FALSE	0	8.28	0	96
FALSE	Master Protein	APU57320.1	GTP-binding protein [Rickettsia rickettsii]		447	50.7	8.59	19	7	8	7	1.91745e+07	1.91745e+07	FALSE	0	24.22	0	27
FALSE	Master Protein	APU57297.1	LSU ribosomal protein L3P [Rickettsia rickettsii]		215	23.7	10.05	18	4	5	4	1.82056e+07	1.82056e+07	FALSE	0	14.08	0	240
FALSE	Master Protein	APU56604.1	PQQ enzyme repeat family protein [Rickettsia rickettsii]		414	46.3	9.22	11	4	4	4	1.79383e+07	1.79383e+07	FALSE	0	10.19	0	219
FALSE	Master Protein	APU56996.1	signal peptide peptidase [Rickettsia rickettsii]		304	33.8	8.53	9	2	2	2	1.66957e+07	1.66957e+07	FALSE	0	7.24	0	79
FALSE	Master Protein	APU56490.1	outer membrane protein assembly factor [Rickettsia rickettsii]		768	87	8.87	9	6	6	6	1.65804e+07	1.65804e+07	FALSE	0	18.49	0	15
FALSE	Master Protein	APU56464.1	DNA-directed RNA polymerase beta chain [Rickettsia rickettsii]		1373	154.2	6.49	5	6	7	6	1.44736e+07	1.44736e+07	FALSE	0	22.25	0	200
FALSE	Master Protein	APU57114.1	bacterial protein translation initiation factor 2 (IF-2) [Rickettsia rickettsii]		831	91	6.95	3	3	3	3	1.43357e+07	1.43357e+07	FALSE	0	7.46	0	141
FALSE	Master Protein	APU56625.1	UDP-N-acetylmuramate--alanine ligase [Rickettsia rickettsii]		485	53.3	6.43	11	4	4	4	1.41716e+07	1.41716e+07	FALSE	0	12.53	0	81
FALSE	Master Protein	APU57390.1	hypothetical protein BTU51_1323 [Rickettsia rickettsii]		270	29.8	8.62	14	4	4	4	1.3842e+07	1.3842e+07	FALSE	0	9.67	0	220
FALSE	Master Protein	APU57503.1	ATP synthase beta chain [Rickettsia rickettsii]		499	54.3	5.2	17	6	6	6	1.35578e+07	1.35578e+07	FALSE	0	20.01	0	29
FALSE	Master Protein	APU56751.1	UDP-2-acetamido-2,6-dideoxy-beta-L-talose 2-epimerase [Rickettsia rickettsii]		377	43.3	6.71	9	3	3	3	1.33829e+07	1.33829e+07	FALSE	0	6.62	0	226
FALSE	Master Protein	APU57452.1	RecA [Rickettsia rickettsii]		362	39.5	7.43	21	5	6	5	1.33371e+07	1.33371e+07	FALSE	0	19.46	0	3
FALSE	Master Protein	APU56583.1	hypothetical protein BTU51_0356 [Rickettsia rickettsii]		528	60.4	5.5	8	4	4	4	12965479	12965479	FALSE	0	9.71	0	82
FALSE	Master Protein	APU56719.1	proline/betaine transporter [Rickettsia rickettsii]		438	50	8.37	4	2	2	2	1.23679e+07	1.23679e+07	FALSE	0	3.78	0	37
FALSE	Master Protein	APU56995.1	transcription termination factor rho [Rickettsia rickettsii]		458	51.2	7.58	12	5	5	5	1.21103e+07	1.21103e+07	FALSE	0	13.3	0	247
FALSE	Master Protein	APU56704.1	histidyl-tRNA synthetase [Rickettsia rickettsii]		414	47.5	6.1	11	5	5	5	1.20567e+07	1.20567e+07	FALSE	0	10.05	0	171
FALSE	Master Protein	APU56640.1	pyruvate dehydrogenase E1 component beta subunit [Rickettsia rickettsii]		326	35.7	5.07	6	2	2	2	12035651	12035651	FALSE	0	5.38	0	32
FALSE	Master Protein	APU56750.1	UDP-N-acetylglucosamine 4,6-dehydratase [Rickettsia rickettsii]		341	38.4	7.52	12	4	4	4	11209386	11209386	FALSE	0	9.22	0	56
FALSE	Master Protein	APU56652.1	cytochrome b [Rickettsia rickettsii]		398	45.7	8.29	6	3	4	3	1.11903e+07	1.11903e+07	FALSE	0	9.72	0	135
FALSE	Master Protein	APU57146.1	hypothetical protein BTU51_1013 [Rickettsia rickettsii]		319	36.4	9.63	12	4	4	4	1.0511e+07	1.0511e+07	FALSE	0	8.35	0	112
FALSE	Master Protein	APU56613.1	GGDEF family protein [Rickettsia rickettsii]		450	51	5.48	8	3	3	3	1.04264e+07	1.04264e+07	FALSE	0	8.3	0	68
FALSE	Master Protein	APU56299.1	thiol:disulfide interchange protein [Rickettsia rickettsii]		277	31.3	6.1	20	3	3	3	9.88194e+06	9.88194e+06	FALSE	0	10.31	0	97
FALSE	Master Protein	APU56991.1	dihydrolipoamide acetyltransferase component of pyruvate dehydrogenase complex [Rickettsia rickettsii]		412	45.3	7.52	5	2	2	2	9.45392e+06	9.45392e+06	FALSE	0	4.58	0	201
FALSE	Master Protein	APU56626.1	UDP-N-acetylenolpyruvoylglucosamine reductase [Rickettsia rickettsii]		295	32.6	7.72	8	2	2	2	9044351	9044351	FALSE	0	5.48	0	187
FALSE	Master Protein	APU57457.1	hypothetical protein BTU51_1396 [Rickettsia rickettsii]		359	41.8	9.26	11	4	4	4	7.99015e+06	7.99015e+06	FALSE	0	10.58	0	157
FALSE	Master Protein	APU57600.1	NAD(P) transhydrogenase alpha subunit [Rickettsia rickettsii]		374	40.6	7.94	6	2	2	2	7.98242e+06	7.98242e+06	FALSE	0	5.29	0	183
FALSE	Master Protein	APU56478.1	aspartyl/glutamyl-tRNA(Asn/Gln) amidotransferase subunit A [Rickettsia rickettsii]		493	53.1	6.07	5	2	2	2	7803520	7803520	FALSE	0	5.74	0	212
FALSE	Master Protein	APU57577.1	citrate synthase [Rickettsia rickettsii]	Met-loss [N-Term]	435	49.2	6.67	12	4	4	4	7.72405e+06	7.72405e+06	FALSE	0	10.75	0	34
FALSE	Master Protein	APU56722.1	aspartate-semialdehyde dehydrogenase [Rickettsia rickettsii]		338	37.3	5.76	11	3	4	3	7.6591e+06	7.6591e+06	FALSE	0	12.23	0	127
FALSE	Master Protein	APU56430.1	channel protein [Rickettsia rickettsii]		1153	131.7	6.77	4	4	4	4	7.65549e+06	7.65549e+06	FALSE	0	13.2	0	40
FALSE	Master Protein	APU56449.1	endopeptidase [Rickettsia rickettsii]		508	55.6	4.78	6	2	2	2	7.53134e+06	7.53134e+06	FALSE	0	6.44	0	189
FALSE	Master Protein	APU57631.1	DNA mismatch repair protein [Rickettsia rickettsii]		610	68.8	7.99	4	2	2	2	7.4812e+06	7.4812e+06	FALSE	0	5	0	99
FALSE	Master Protein	APU57254.1	glutamyl-tRNA synthetase [Rickettsia rickettsii]		513	58.3	6.55	6	3	3	3	7479619	7479619	FALSE	0	9.26	0	215
FALSE	Master Protein	APU56769.1	hypothetical protein BTU51_0566 [Rickettsia rickettsii]		891	99.5	8.56	3	2	2	2	7476428	7476428	FALSE	0	4.91	0	142
FALSE	Master Protein	APU56767.1	outer membrane assembly protein [Rickettsia rickettsii]		839	91.8	8.88	5	4	4	4	7.4061e+06	7.4061e+06	FALSE	0	8.99	0	132
FALSE	Master Protein	APU56789.1	ABC transporter substrate-binding protein [Rickettsia rickettsii]		305	33.5	6.42	7	2	2	2	6.45614e+06	6.45614e+06	FALSE	0	4.7	0	5
FALSE	Master Protein	APU56436.1	protein translocase subunit [Rickettsia rickettsii]		308	35.1	9.44	10	3	3	3	6.41162e+06	6.41162e+06	FALSE	0	7.85	0	104
FALSE	Master Protein	APU56447.1	protease activity modulator [Rickettsia rickettsii]		346	39.2	8.62	7	2	2	2	6.17314e+06	6.17314e+06	FALSE	0	4.95	0	236
FALSE	Master Protein	APU56330.1	ClpB [Rickettsia rickettsii]		857	95.9	6.65	3	3	3	3	6162542	6162542	FALSE	0	8.02	0	16
FALSE	Master Protein	APU56783.1	hypothetical protein BTU51_0586 [Rickettsia rickettsii]		339	39.3	5.29	5	2	2	2	6.09466e+06	6.09466e+06	FALSE	0	5.27	0	88
FALSE	Master Protein	APU56920.1	metal-dependent hydrolase [Rickettsia rickettsii]		560	62	8.18	3	2	2	2	6.02602e+06	6.02602e+06	FALSE	0	4.74	0	35
FALSE	Master Protein	APU57174.1	protein translocase subunit [Rickettsia rickettsii]		906	103.2	6.61	3	2	2	2	5.97732e+06	5.97732e+06	FALSE	0	6.78	0	33
FALSE	Master Protein	APU56405.1	lipoprotein [Rickettsia rickettsii]		251	28.3	7.83	7	2	2	2	5.96119e+06	5.96119e+06	FALSE	0	4.13	0	129
FALSE	Master Protein	APU56560.1	DNA gyrase subunit A [Rickettsia rickettsii]		905	100.7	5.54	2	2	2	2	5935191	5935191	FALSE	0	4.5	0	118
FALSE	Master Protein	APU56619.1	multidrug resistance protein A [Rickettsia rickettsii]		355	39.7	9.07	5	2	2	2	5.86077e+06	5.86077e+06	FALSE	0	3.51	0	98
FALSE	Master Protein	APU56813.1	malate dehydrogenase [Rickettsia rickettsii]		314	33.7	7.52	14	3	3	3	5.83999e+06	5.83999e+06	FALSE	0	9.58	0	91
FALSE	Master Protein	APU57505.1	ATP synthase alpha chain [Rickettsia rickettsii]		560	61.7	6.76	9	5	5	5	5.59825e+06	5.59825e+06	FALSE	0	11.39	0	31
FALSE	Master Protein	APU57465.1	peptidoglycan-associated lipoprotein [Rickettsia rickettsii]		155	17.4	8.69	23	3	3	3	5.59116e+06	5.59116e+06	FALSE	0	7.38	0	196
FALSE	Master Protein	APU56906.1	acylamino-acid-releasing enzyme [Rickettsia rickettsii]		676	76.3	6.24	9	5	6	5	5424135	5424135	FALSE	0	17.32	0	190
FALSE	Master Protein	APU56574.1	multidrug resistance ABC transporter ATP-binding and permease protein [Rickettsia rickettsii]		589	67	7.06	3	2	2	2	5185048	5185048	FALSE	0	3.65	0	8
FALSE	Master Protein	APU57305.1	cell division protein [Rickettsia rickettsii]		452	48.3	5.01	6	2	2	2	4875228	4875228	FALSE	0	5.5	0	193
FALSE	Master Protein	APU57478.1	UDP-glucose 6-dehydrogenase [Rickettsia rickettsii]		432	47.9	7.06	4	2	2	2	4.80723e+06	4.80723e+06	FALSE	0	4.7	0	231
FALSE	Master Protein	APU56624.1	sensory box/GGDEF family protein [Rickettsia rickettsii]		406	47.1	5.95	4	2	2	2	4.74293e+06	4.74293e+06	FALSE	0	4.41	0	63
FALSE	Master Protein	APU56372.1	arginyl-tRNA synthetase [Rickettsia rickettsii]		576	65.1	6.51	5	3	3	3	4.4155e+06	4.4155e+06	FALSE	0	5.94	0	2
FALSE	Master Protein	APU56646.1	isocitrate dehydrogenase (NADP) [Rickettsia rickettsii]		483	53.9	6.44	4	2	2	2	3.97097e+06	3.97097e+06	FALSE	0	4.19	0	166
FALSE	Master Protein	APU56520.1	2-oxoglutarate dehydrogenase E1 component [Rickettsia rickettsii]		928	103.9	6.89	2	2	2	2	3.96566e+06	3.96566e+06	FALSE	0	4.61	0	194
FALSE	Master Protein	APU56615.1	myo-inositol-1(or 4)-monophosphatase [Rickettsia rickettsii]		249	28.7	8	9	2	2	2	3.95142e+06	3.95142e+06	FALSE	0	5.71	0	177
FALSE	Master Protein	APU56937.1	ATP-dependent endopeptidase Lon [Rickettsia rickettsii]		779	87	8.48	2	2	2	2	3.88759e+06	3.88759e+06	FALSE	0	4.65	0	111
FALSE	Master Protein	APU56584.1	threonyl-tRNA synthetase [Rickettsia rickettsii]		644	73.5	6.09	3	2	2	2	3.28875e+06	3.28875e+06	FALSE	0	4.97	0	248
FALSE	Master Protein	APU56939.1	ribosome-associated factor Y [Rickettsia rickettsii]		192	21.9	7.94	9	2	2	2	3.23068e+06	3.23068e+06	FALSE	0	4.92	0	162
FALSE	Master Protein	APU56949.1	ribonucleoside-diphosphate reductase alpha chain [Rickettsia rickettsii]		607	68.5	7.91	3	2	2	2	3.08223e+06	3.08223e+06	FALSE	0	4.52	0	75
FALSE	Master Protein	APU56679.1	channel protein [Rickettsia rickettsii]		482	51.9	8.13	11	3	3	3	3.08117e+06	3.08117e+06	FALSE	0	7.16	0	238
FALSE	Master Protein	APU57094.1	hypothetical protein BTU51_0944 [Rickettsia rickettsii]		513	58.1	9.64	4	2	2	2	3.07242e+06	3.07242e+06	FALSE	0	5.83	0	182
FALSE	Master Protein	APU56720.1	type I secretion adaptor protein (HlyD family) [Rickettsia rickettsii]		511	57.6	9.07	4	2	2	2	2.59396e+06	2.59396e+06	FALSE	0	5.46	0	45

## Sheet: 1-pep
Checked	Master	Accession	Description	Modifications	# AAs	MW [kDa]	calc. pI	Coverage [%]	# Peptides	# PSMs	# Unique Peptides	Abundance: F1: Sample	Abundances (Normalized): F1: Sample	Contaminant	Exp. q-value: Sequest HT	Score Sequest HT: Sequest HT	# Razor Peptides	Protein Group IDs
FALSE	Master Protein	ABV76839.1	190-KDa cell surface antigen [Rickettsia rickettsii str. 'Sheila Smith']		2249	224.2	5.53	21	59	80	59	1.79968e+09	1.79968e+09	FALSE	0	289.08	0	59
	Confidence	Protein Accessions	Sequence	Modifications	Modifications in Master Proteins (all Sites)	Theo. MH+ [Da]	m/z [Da] (by Search Engine): Sequest HT	DeltaM [ppm] (by Search Engine): Sequest HT	# Protein Groups	# PSMs	# Missed Cleavages	Abundance: F1: Sample	Abundances (Normalized): F1: Sample	Contaminant	XCorr (by Search Engine): Sequest HT	Quan Info	Top Apex RT [min]
	High	ABV76839.1	PSDTIAAVNNQVVASNISSNITALNAR			2740.42	914.144	-1.76	1	1	0	30510906	30510906	FALSE	7.84		24.69
	High	ABV76839.1	NQVVASNISSNITALNAR			1871.99	936.501	0.7	1	1	0	2029805	2029805	FALSE	4.38		19.93
	High	ABV76839.1	PDNDDEGIVILNSVTAGK			1856.92	928.967	1.26	1	1	0	20306468	20306468	FALSE	6.5		24.97
	High	ABV76839.1	SGGNILIK			801.483	401.245	-1.27	1	3	0	2.17906e+09	2.17906e+09	FALSE	2.73		13.16
	High	ABV76839.1	SGSTLDLSGVSTLALVVTATNFDMNNISPDTK			3268.63	1090.22	3.89	1	1	0	7628747	7628747	FALSE	5.3		35.6
	High	ABV76839.1	SGSTLDLSGVSTLALVVTATNFDMNNISPDTK	1xOxidation [M24]		3284.62	1095.55	2	1	1	0	5485100	5485100	FALSE	5.64		33.92
	High	ABV76839.1	QVVASNISSNITALNAR			1757.95	879.478	-0.8	1	1	0	3314958	3314958	FALSE	5.04		19.72
	High	ABV76839.1	LVLQNSSGNDR			1202.61	601.81	0.07	1	1	0	8516300	8516300	FALSE	2.44		11.62
	High	ABV76839.1	ISSNITALNAR			1159.64	580.325	-0.71	1	2	0	2.24153e+08	2.24153e+08	FALSE	3.87		15.44
	High	ABV76839.1	ITALNAR			758.452	379.731	4.96	1	2	0	1.70986e+08	1.70986e+08	FALSE	1.98		10.8
	High	ABV76839.1	LTDAASAVK			875.483	438.247	2.85	1	1	0	19932950	19932950	FALSE	2.6		10.44
	High	ABV76839.1	ITINNDNR			959.49	480.249	0.55	1	1	0	1803262080	1803262080	FALSE	2.32		10.04
	High	ABV76839.1	LTNAVSAVK			902.531	451.77	1.43	1	1	0	5346818	5346818	FALSE	2.35		11.24
	High	ABV76839.1	NIDFGAR			792.4	396.704	2.32	1	1	0	183205424	183205424	FALSE	2.13		14.3
	High	ABV76839.1	NIGSNVAGTAR			1059.55	530.282	2.28	1	1	0	66132772	66132772	FALSE	2.27		10.88
	High	ABV76839.1	NISSNITALNAR			1273.69	637.349	3.12	1	1	0	20411026	20411026	FALSE	3.33		16.7
	High	ABV76839.1	MTPLQEADATTHLIQDVVKPSDTIAAVNNQVVASNISSNITALNAR	1xOxidation [M1]		4847.48	970.307	4.83	1	1	0	15269394	15269394	FALSE	4.6		28.59
	High	ABV76839.1	VISAETAGGLKPTSK			1458.82	486.944	0.71	1	2	0	1.52775e+07	1.52775e+07	FALSE	4.08		12.41
	High	ABV76839.1	VNGIAMLK	1xOxidation [M6]		861.486	431.247	-0.49	1	1	0	7.18522e+06	7.18522e+06	FALSE	2.07		13.2
	High	ABV76839.1	VGAGNVTIAK			929.541	465.275	0.96	1	1	0	381743072	381743072	FALSE	3.11		12.18
	High	ABV76839.1	TVISAETAGGLKPTSK			1559.86	780.435	-0.69	1	2	0	8788472	8788472	FALSE	3.31		13.73
	High	ABV76839.1	TVVGSIITK			917.567	459.286	-1.03	1	1	0	10897823	10897823	FALSE	1.92		15.51
	High	ABV76839.1	TYGGDYTVTADAADR			1575.69	788.352	2.42	1	3	0	325334304	325334304	FALSE	3.25		15.99
	High	ABV76839.1	YTVISAETAGGLKPTSK			1722.93	574.981	0.52	1	2	0	279329728	279329728	FALSE	4.97		15.55
	High	ABV76839.1	STLEFNGPLDGGGK			1391.68	696.346	3.48	1	1	0	238244032	238244032	FALSE	3.76		19.56
	High	ABV76839.1	SVGDITTAGATSFASSVNAK			1883.93	942.474	3.49	1	1	0			FALSE	3.4	No Quan Values
	High	ABV76839.1	SLELMEDAPNGSDAR			1604.72	802.865	0.85	1	2	0	169280256	169280256	FALSE	3.89		18.65
	High	ABV76839.1	SLELMEDAPNGSDAR	1xOxidation [M5]		1620.72	810.862	-0.24	1	2	0	180813214	180813214	FALSE	3.5		15.67
	High	ABV76839.1	SNISSNITALNAR			1360.72	680.864	1.72	1	1	0	6400853	6400853	FALSE	3.68		16.61
	High	ABV76839.1	TLPAHFNLTGSINK			1512.82	504.945	2.9	1	1	0	5.58237e+06	5.58237e+06	FALSE	3.05		17.24
	High	ABV76839.1	TLTLFAEDIAADVIDGDFAPGGPLANIPNAANIK			3424.76	856.946	-0.26	1	1	0	4129825	4129825	FALSE	5.97		36.01
	High	ABV76839.1	TITLGANIDPDNDDEGIVILNSVTAGK			2755.4	1378.2	0.57	1	3	0	2.32002e+08	2.32002e+08	FALSE	6.85		29.59
	High	ABV76839.1	TLTLPAHFNLTGSINK			1726.95	863.978	0.29	1	1	0	5.03698e+06	5.03698e+06	FALSE	3.73		21.13
	High	ABV76839.1	TNTGAVTLAK			975.547	488.278	1.49	1	1	0	12333285	12333285	FALSE	2.48		11.25
	High	ABV76839.1	TFTNTGAVTLAK			1223.66	612.336	0.88	1	1	0	29359974	29359974	FALSE	3.05		15.75
	High	ABV76839.1	TGTGSFTDTLTLNTTFDGAAK			2119.02	707.013	1.89	1	1	0	3.93196e+06	3.93196e+06	FALSE	2.73		24.21
	High	ABV76839.1	FAHADAQLVLQNSSGNDR			1942.94	648.318	1.37	1	1	0	12002953	12002953	FALSE	5.42		15.8
	High	ABV76839.1	GGVNGLNIGSNVAGTAR			1556.81	778.913	2.79	1	1	0	1.32301e+06	1.32301e+06	FALSE	2.78		17.48
	High	ABV76839.1	GLNIGSNVAGTAR			1229.66	615.333	-0.86	1	2	0	1.44411e+08	1.44411e+08	FALSE	3.52		15.42
	High	ABV76839.1	GDYTVTADAADR			1254.56	627.784	0.34	1	1	0	1.96735e+06	1.96735e+06	FALSE	2.46		13.75
	High	ABV76839.1	ANIPNAANIK			1025.57	513.291	0.55	1	1	0	9292663	9292663	FALSE	2.5		13.69
	High	ABV76839.1	ANTFTNTGAVTLAK			1408.74	704.878	3.39	1	1	0	11844909	11844909	FALSE	3.5		16.55
	High	ABV76839.1	AQLVLQNSSGNDR			1401.71	701.358	1.03	1	1	0	3790840	3790840	FALSE	3.28		13.5
	High	ABV76839.1	AQNINFR			862.453	431.731	1.08	1	1	0	20371990	20371990	FALSE	1.85		12.03
	High	ABV76839.1	ADAQLVLQNSSGNDR			1587.77	529.929	-0.01	1	1	0			FALSE	4.08	No Quan Values
	High	ABV76839.1	AFTYGGDYTVTADAADR			1793.8	897.402	-0.02	1	1	0	5020384	5020384	FALSE	3.46		19.72
	High	ABV76839.1	AHADAQLVLQNSSGNDR			1795.87	599.294	0.43	1	2	0	46734531	46734531	FALSE	5.25		13.31
	High	ABV76839.1	ATTHLIQDVVKPSDTIAAVNNQVVASNISSNITALNAR			3946.1	987.28	-0.18	1	1	0			FALSE	8	No Quan Values
	High	ABV76839.1	IGEIQGTGTNTLTLPAHFNLTGSINK			2697.42	1349.22	2.29	1	3	0	1416705146	1416705146	FALSE	6.72		23.66
	High	ABV76839.1	IGGFLDFNAK			1081.57	541.288	1.81	1	1	0	4.85266e+06	4.85266e+06	FALSE	2.95		22.85
	High	ABV76839.1	IGSNVAGTAR			945.511	473.26	2.26	1	1	0	71225032	71225032	FALSE	2.73		9.56
	High	ABV76839.1	LLPVTLNAGK			1025.64	513.322	1.85	1	1	0	26125604	26125604	FALSE	1.83		18.45
	High	ABV76839.1	IPNAANIK			840.494	420.751	0.85	1	1	0	64924176	64924176	FALSE	2.09		11.93
	High	ABV76839.1	IQFAHADAQLVLQNSSGNDR			2184.08	1092.55	3.1	1	2	0	60172257	60172257	FALSE	4.75		18.62
	High	ABV76839.1	LQTILFK			862.54	431.774	1.27	1	1	0	63160848	63160848	FALSE	2.01		19.05
	High	ABV76839.1	IPAGNIQFAHADAQLVLQNSSGNDR			2636.32	879.445	1.52	1	1	0			FALSE	4.84	No Quan Values
	High	ABV76839.1	HADAQLVLQNSSGNDR			1724.83	575.616	0.7	1	2	0	7.55952e+06	7.55952e+06	FALSE	4.74		13.08
	High	ABV76839.1	GTATLGGTTSFANTFTNTGAVTLAK			2402.22	801.411	-1.08	1	1	0	11640607	11640607	FALSE	2.75		24.01
	High	ABV76839.1	GNLNIPAGNIQFAHADAQLVLQNSSGNDR			3034.51	1012.18	1.93	1	1	0	47579568	47579568	FALSE	5.6		23.21
	High	ABV76839.1	GPLANIPNAANIK			1292.73	646.871	1.51	1	1	0	2114456	2114456	FALSE	2.13		18.7
	High	ABV76839.1	KLTIAGGK			787.504	394.255	-1.35	1	1	1	1.5482e+06	1.5482e+06	FALSE	1.94		8.12
FALSE	Master Protein	ABV76666.1	outer membrane protein B (cell surface antigen sca5) [Rickettsia rickettsii str. 'Sheila Smith']		1654	168.1	6.07	14	19	25	19	211870528	211870528	FALSE	0	92.09	0	85
	Confidence	Protein Accessions	Sequence	Modifications	Modifications in Master Proteins (all Sites)	Theo. MH+ [Da]	m/z [Da] (by Search Engine): Sequest HT	DeltaM [ppm] (by Search Engine): Sequest HT	# Protein Groups	# PSMs	# Missed Cleavages	Abundance: F1: Sample	Abundances (Normalized): F1: Sample	Contaminant	XCorr (by Search Engine): Sequest HT	Quan Info	Top Apex RT [min]
	High	ABV76666.1	PFYTDAHQSK			1193.56	398.525	1.33	1	2	0	1.607e+07	1.607e+07	FALSE	2.77		9.98
	High	ABV76666.1	NSANSANFVGAIVTDTSAAITNVQLDLAK			2905.49	969.169	0.86	1	2	0	20766976	20766976	FALSE	7.47		33.82
	High	ABV76666.1	SANFVGAIVTDTSAAITNVQLDLAK			2519.34	1260.17	1.3	1	2	0	1.88682e+07	1.88682e+07	FALSE	5.93		33.22
	High	ABV76666.1	ITLANDAK			845.473	423.241	1.37	1	1	0	98891216	98891216	FALSE	1.84		11.02
	High	ABV76666.1	VGNIGDSDTPVASVR			1486.75	743.877	-1.59	1	1	0	30305924	30305924	FALSE	2.56		16.14
	High	ABV76666.1	TSYNLGLSASIR			1281.68	641.345	2.47	1	1	0	8355881	8355881	FALSE	2.88		19.24
	High	ABV76666.1	VAGSTMNITDLAVYPEVHAFVVHK	1xOxidation [M6]		2614.33	654.338	-0.46	1	1	0	12742812	12742812	FALSE	4.95		22.61
	High	ABV76666.1	VQDNANANFSGTQTYTLIQGGAR			2426.17	1213.59	1.81	1	2	0	4.12696e+07	4.12696e+07	FALSE	6.08		20.65
	High	ABV76666.1	SSDENYKETGTTVANK			1743.8	581.94	1.31	1	2	1	5.98648e+06	5.98648e+06	FALSE	2.45		9.62
	High	ABV76666.1	TDLIVGAK			816.483	408.746	2	1	1	0	26732784	26732784	FALSE	2.39		14.42
	High	ABV76666.1	FNGTLGSPNFAVTGSNR			1738.85	869.93	0.65	1	1	0	12747418	12747418	FALSE	4.01		19.73
	High	ABV76666.1	FVNYSLIR			1011.56	506.286	2.46	1	1	0	177915376	177915376	FALSE	2.45		18.94
	High	ABV76666.1	AANQDYVITR			1150.59	575.797	1.82	1	1	0	262153104	262153104	FALSE	3.03		13.69
	High	ABV76666.1	AFVGNIGDSDTPVASVR			1704.86	852.932	0.65	1	1	0	20265998	20265998	FALSE	3.58		20.14
	High	ABV76666.1	DMVIQSANATGQVNFR			1750.85	875.932	1.3	1	1	0	3.2702e+06	3.2702e+06	FALSE	3.75		20.55
	High	ABV76666.1	DIQAQLGNR			1014.53	507.772	3.81	1	1	0	195543104	195543104	FALSE	2.22		14.58
	High	ABV76666.1	ATGQVNFR			892.464	446.736	0.62	1	1	0	11489085	11489085	FALSE	2.52		11.13
	High	ABV76666.1	LQAGGTTINFTGTDGTGR			1766.87	883.939	1.72	1	1	0			FALSE	2.69	No Quan Values
	High	ABV76666.1	HIVDVGADGTTAFK			1430.73	715.868	1.06	1	2	0	111288992	111288992	FALSE	4.63		15.84
FALSE	Master Protein	ABV76555.1	chaperonin GroEL [Rickettsia rickettsii str. 'Sheila Smith']		547	58.6	5.76	56	27	42	27	1.0677e+08	1.0677e+08	FALSE	0	162.09	0	108
	Confidence	Protein Accessions	Sequence	Modifications	Modifications in Master Proteins (all Sites)	Theo. MH+ [Da]	m/z [Da] (by Search Engine): Sequest HT	DeltaM [ppm] (by Search Engine): Sequest HT	# Protein Groups	# PSMs	# Missed Cleavages	Abundance: F1: Sample	Abundances (Normalized): F1: Sample	Contaminant	XCorr (by Search Engine): Sequest HT	Quan Info	Top Apex RT [min]
	High	ABV76555.1	QIVENAGENGGVVVGK			1569.82	785.415	-0.2	1	1	0			FALSE	2.85	No Quan Values
	High	ABV76555.1	PLLIIAEDVEGEALATLVVNR			2235.26	745.759	1.13	1	2	0	1.02585e+07	1.02585e+07	FALSE	5.42		33.73
	High	ABV76555.1	NVLIEQSFGSPK			1318.7	659.854	0.54	1	2	0	113358072	113358072	FALSE	3.15		18.54
	High	ABV76555.1	NYGFNAQDMQYVDMIK	2xOxidation [M9; M14]		1968.85	984.929	1.91	1	1	0	2.08734e+06	2.08734e+06	FALSE	1.84		20.38
	High	ABV76555.1	LVAAGYNPMDLK	1xOxidation [M9]		1307.67	654.339	3.1	1	1	0	74015768	74015768	FALSE	2.86		16.93
	High	ABV76555.1	LVAAGYNPMDLK			1291.67	646.34	0.53	1	1	0	43916224	43916224	FALSE	3.45		20.03
	High	ABV76555.1	NFSFDVEVVK			1183.6	592.304	0.97	1	1	0	56382876	56382876	FALSE	2.59		22.54
	High	ABV76555.1	MVAELENPFILLFEK			1792.96	896.983	1.97	1	2	0	3.3317e+07	3.3317e+07	FALSE	4.19		33.57
	High	ABV76555.1	MVAELENPFILLFEK	1xOxidation [M1]		1808.95	904.983	4.23	1	2	0	4.36686e+07	4.36686e+07	FALSE	4.23		32.61
	High	ABV76555.1	NAGAQLLK			814.478	407.743	0.08	1	1	0	76823328	76823328	FALSE	2.36		11.63
	High	ABV76555.1	VGGATEVEVK			988.531	494.769	0.78	1	1	0	85738168	85738168	FALSE	3.59		11.44
	High	ABV76555.1	VEDALAATR			945.5	473.254	0.39	1	1	0	94721376	94721376	FALSE	2.78		12.54
	High	ABV76555.1	SQIAETTSDYDKEK			1614.75	538.922	1.3	1	3	1	51019754	51019754	FALSE	5.1		11.06
	High	ABV76555.1	SQIAETTSDYDK			1357.61	679.31	1.05	1	1	0	16483701	16483701	FALSE	2.29		12.52
	High	ABV76555.1	TALQDAASVASLIITTETLIVDEPSDK			2801.47	934.495	1.29	1	1	0	35580424	35580424	FALSE	7.07		36.04
	High	ABV76555.1	TALQDAASVASLIITTETLIVDEPSDKAEPMPMR	1xOxidation [M]		3629.83	908.215	2.66	1	2	1	7.43618e+06	7.43618e+06	FALSE	6.69		34.75
	High	ABV76555.1	TALQDAASVASLIITTETLIVDEPSDKAEPMPMR	2xOxidation [M31; M33]		3645.82	912.215	3.71	1	1	1	10379488	10379488	FALSE	7.17		34.33
	High	ABV76555.1	EQMLEGIDILADAVK			1644.85	822.932	3.45	1	1	0	40227300	40227300	FALSE	3.94		28.93
	High	ABV76555.1	GGMGGMGGMDF	3xOxidation [M3; M6; M9]		1064.35	532.678	1.27	1	1	0	8401848	8401848	FALSE	1.89		13.6
	High	ABV76555.1	GELITEDLGMK	1xOxidation [M10]		1221.6	611.307	2.35	1	1	0	40422680	40422680	FALSE	2.86		17.7
	High	ABV76555.1	GELITEDLGMK			1205.61	603.309	1.81	1	1	0	32974150	32974150	FALSE	2.83		20.61
	High	ABV76555.1	AMMEDIAILTK			1235.64	618.324	2.15	1	1	0	21664076	21664076	FALSE	2.94		23.34
	High	ABV76555.1	AAVEEGVVAGGGVTLLHASQPLTK			2304.26	768.758	1.27	1	2	0	1.00178e+08	1.00178e+08	FALSE	6.87		20.67
	High	ABV76555.1	AGIIDPAK			784.456	392.731	-2.31	1	1	0	106773408	106773408	FALSE	2.26		12.94
	High	ABV76555.1	DQQAGIEIVIEALKDPLK			1980.1	990.558	4.28	1	2	1	99734204	99734204	FALSE	6.45		30.27
	High	ABV76555.1	DRVEDALAATR			1216.63	406.214	-0.21	1	1	1	13902377	13902377	FALSE	3.24		15.14
	High	ABV76555.1	DKNYGFNAQDMQYVDMIK	2xOxidation [M11; M16]		2211.97	737.996	1.6	1	1	1	8593092	8593092	FALSE	2.38		19
	High	ABV76555.1	GMDLAVNAVVEEIK	1xOxidation [M2]		1503.77	752.391	1.99	1	1	0	8810160	8810160	FALSE	3.82		22.71
	High	ABV76555.1	GMDLAVNAVVEEIKK	1xOxidation [M2]		1631.87	544.628	1.2	1	1	1	28731646	28731646	FALSE	5.77		19.93
	High	ABV76555.1	GMDLAVNAVVEEIKK			1615.87	808.441	0.98	1	2	1	70367890	70367890	FALSE	4.87		22.6
	High	ABV76555.1	GYLSPYFVTNSEK			1504.73	752.87	1.15	1	1	0	43334304	43334304	FALSE	3.49		21.09
	High	ABV76555.1	KAMMEDIAILTK	2xOxidation [M3; M4]		1395.72	698.367	3.16	1	1	1	5353663	5353663	FALSE	2.04		14.55
FALSE	Master Protein	ABV75689.1	ADP,ATP carrier protein [Rickettsia rickettsii str. 'Sheila Smith']		498	56.7	9.32	17	10	10	10	6.42874e+07	6.42874e+07	FALSE	0	26.24	0	112
	Confidence	Protein Accessions	Sequence	Modifications	Modifications in Master Proteins (all Sites)	Theo. MH+ [Da]	m/z [Da] (by Search Engine): Sequest HT	DeltaM [ppm] (by Search Engine): Sequest HT	# Protein Groups	# PSMs	# Missed Cleavages	Abundance: F1: Sample	Abundances (Normalized): F1: Sample	Contaminant	XCorr (by Search Engine): Sequest HT	Quan Info	Top Apex RT [min]
	High	ABV75689.1	LYDPALVK			918.529	459.77	2.49	1	1	0	67561592	67561592	FALSE	1.96		16.47
	High	ABV75689.1	NMAYIPLDK	1xOxidation [M2]		1080.54	540.773	-0.05	1	1	0	27657326	27657326	FALSE	2.6		16.11
	High	ABV75689.1	NMAYIPLDKDLR	1xOxidation [M2]		1464.75	488.923	2.13	1	1	1	3313752	3313752	FALSE	2.85		16.88
	High	ABV75689.1	MSLIDSFK	1xOxidation [M1]		956.476	478.743	2.24	1	1	0	12026613	12026613	FALSE	2.33		19.22
	High	ABV75689.1	NDNYLSELSK			1182.56	591.785	-0.57	1	1	0	59087472	59087472	FALSE	3.63		18.23
	High	ABV75689.1	VKGQAAVEVIGGR			1283.74	428.586	0.91	1	1	1	2.45964e+06	2.45964e+06	FALSE	2.81		12.29
	High	ABV75689.1	VIWPIER			912.53	456.769	0.37	1	1	0	66213060	66213060	FALSE	1.79		20.13
	High	ABV76130.1; ABV75689.1	YSLFDATK			944.472	472.741	2.03	1	1	0	55802896	55802896	FALSE	1.85		18.97
	High	ABV75689.1	DGFVVTDIGAEAISFLK			1781.93	594.649	0.54	1	1	0	1.97527e+06	1.97527e+06	FALSE	3.27		33.88
	High	ABV75689.1	GQAAVEVIGGR			1056.58	528.794	1.97	1	1	0	26983838	26983838	FALSE	3.17		14.26
FALSE	Master Protein	ABV75789.1	DNA-directed RNA polymerase subunit beta [Rickettsia rickettsii str. 'Sheila Smith']		1373	154.2	6.49	40	45	53	45	5.2425e+07	5.2425e+07	FALSE	0	171.04	0	120
	Confidence	Protein Accessions	Sequence	Modifications	Modifications in Master Proteins (all Sites)	Theo. MH+ [Da]	m/z [Da] (by Search Engine): Sequest HT	DeltaM [ppm] (by Search Engine): Sequest HT	# Protein Groups	# PSMs	# Missed Cleavages	Abundance: F1: Sample	Abundances (Normalized): F1: Sample	Contaminant	XCorr (by Search Engine): Sequest HT	Quan Info	Top Apex RT [min]
	High	ABV75789.1	SESPITPEEK			1116.54	558.775	0.44	1	1	0	26794138	26794138	FALSE	2.29		11.65
	High	ABV75789.1	LYATTLLR			950.567	475.788	1.15	1	1	0	13049903	13049903	FALSE	2.38		18.43
	High	ABV75789.1	LTSDLVDADTGNILLK			1687.91	844.459	-0.33	1	2	0	5.6495e+07	5.6495e+07	FALSE	4.45		24.37
	High	ABV75789.1	NKHIGIEQIK			1179.68	393.9	1.31	1	1	1	4322047	4322047	FALSE	2.79		9.58
	High	ABV75789.1	NFLQLNIK			989.578	495.292	-1.27	1	1	0	14763351	14763351	FALSE	1.87		21.22
	High	ABV75789.1	NFGHINLVADIPNLIEIQK			2148.18	716.735	4.73	1	1	0	15589643	15589643	FALSE	4.81		27.16
	High	ABV75789.1	MSAGDVDTVMPHDLVNSK	1xOxidation [M]		1931.88	644.634	2.63	1	2	0	6001809	6001809	FALSE	3.9		16.49
	High	ABV75789.1	MNIGQILETHLGWASINLAK			2209.18	737.068	3.78	1	1	0	12094928	12094928	FALSE	4.16		28.47
	High	ABV75789.1	VGQTITTEMLK			1220.66	610.833	2.65	1	1	0	19965770	19965770	FALSE	3.45		17.23
	High	ABV75789.1	VLRPGEPANIEAAESLFYNLFFDTER			2998.49	750.38	0.9	1	1	0	5052997	5052997	FALSE	6.04		33.41
	High	ABV75789.1	TYDSIVR			853.441	427.224	-0.3	1	1	0	30675670	30675670	FALSE	1.87		13.28
	High	ABV75789.1	YFGEGLNNILVAHETLIGK			2088.11	696.712	4.46	1	1	0	13136366	13136366	FALSE	5.23		25.11
	High	ABV75789.1	YLSEDLRDPASDEVLAK			1920.95	960.983	1.7	1	2	1	35567458	35567458	FALSE	2.97		18.8
	High	ABV75789.1	VSQMHR			757.377	379.192	-1.53	1	1	0	1658891	1658891	FALSE	1.75		9.04
	High	ABV75789.1	VVVSQMHR			955.514	478.26	-0.82	1	1	0	3068113	3068113	FALSE	2.4		9.04
	High	ABV75789.1	YDLSEVGR			938.458	469.734	2.63	1	1	0	30945546	30945546	FALSE	2.37		16.28
	High	ABV75789.1	YDVEECSQR	1xCarbamidomethyl [C6]		1185.48	593.247	3.07	1	1	0	6.83947e+06	6.83947e+06	FALSE	2.79		11.39
	High	ABV75789.1	SVGELIENQFR			1291.66	646.335	-1.02	1	1	0	25199280	25199280	FALSE	3.34		21.42
	High	ABV75789.1	SPGVFFYHDEGK			1382.64	461.552	1.84	1	1	0	25584678	25584678	FALSE	3.2		16.41
	High	ABV75789.1	TDAPFVGTGVEGVVAK			1546.81	773.91	1.14	1	1	0	32206308	32206308	FALSE	4.07		21.06
	High	ABV75789.1	TGEYFDR			887.389	444.197	-2.39	1	1	0	28755322	28755322	FALSE	2.75		12.93
	High	ABV75789.1	EQEVYMGDIPLMTK	1xOxidation [M12]		1669.78	835.394	-0.73	1	1	0	18088048	18088048	FALSE	2.15		21.76
	High	ABV75789.1	EAALCDIFR	1xCarbamidomethyl [C5]		1094.53	547.769	0.71	1	1	0	21336164	21336164	FALSE	2.44		22.3
	High	ABV75789.1	EDVFTSIHIEEFEVIAR			2034.02	678.679	2.2	1	1	0	3.39027e+06	3.39027e+06	FALSE	4.4		27.5
	High	ABV75789.1	EFFSTSQLSQFMDQTNPLSEITHK	1xOxidation [M12]		2831.32	944.448	4.05	1	1	0	12213546	12213546	FALSE	5.27		26.47
	High	ABV75789.1	FIPQHITAHR			1219.67	407.228	1.04	1	1	0	10573378	10573378	FALSE	2.84		10.3
	High	ABV75789.1	GIIDDIDHLGNR			1337.68	446.564	-1.56	1	2	0	47296170	47296170	FALSE	3.89		21.46
	High	ABV75789.1	GLQSILNSIFPISDSSNVANLEFVK			2692.42	898.147	2.38	1	1	0	10819298	10819298	FALSE	5.2		34.39
	High	ABV75789.1	AIGMSTEEIIK	1xOxidation [M4]		1207.62	604.315	-1.35	1	1	0	12759763	12759763	FALSE	2.64		15.42
	High	ABV75789.1	ALMGSNMQR	1xOxidation [M3]		1023.47	512.239	-0.37	1	1	0	1.10623e+06	1.10623e+06	FALSE	1.75		9.19
	High	ABV75789.1	AGDILVGK			772.456	386.732	-0.61	1	1	0	36092692	36092692	FALSE	2.31		13.38
	High	ABV75789.1	DNIEAQPLSHNR			1393.68	697.345	-0.04	1	2	0	27405812	27405812	FALSE	3.47		11.6
	High	ABV75789.1	DSGASVLALHDGIVEQVDSNR			2182.07	1091.54	1.82	1	1	0	5243697	5243697	FALSE	5.41		21.85
	High	ABV75789.1	DSSLHVPSGVSGTVVEVR			1824.95	608.988	3.19	1	2	0	27584208	27584208	FALSE	3.93		19.5
	High	ABV75789.1	DIPNVSEEALR			1242.63	621.821	1.8	1	1	0	38100408	38100408	FALSE	2.73		19.57
	High	ABV75789.1	IGEMITADMLNVINDLK			1889.97	945.494	4.79	1	2	0	2.99445e+06	2.99445e+06	FALSE	4.12		33.27
	High	ABV75789.1	IGEMITADMLNVINDLK	1xOxidation [M4]		1905.97	635.997	4.82	1	1	0	1.87999e+06	1.87999e+06	FALSE	2.69		32
	High	ABV75789.1	LGPEEITR			914.494	457.752	2.02	1	1	0	49698268	49698268	FALSE	1.68		14.21
	High	ABV75789.1	LQGEFINCR	1xCarbamidomethyl [C8]		1136.55	568.779	-0.45	1	1	0	17714812	17714812	FALSE	2.55		15.24
	High	ABV75789.1	LSALGPGGLSR			1027.59	514.3	2.55	1	1	0	51081672	51081672	FALSE	2.86		16.36
	High	ABV75789.1	ILVSVVK			757.518	379.263	0.77	1	1	0	32949286	32949286	FALSE	1.84		15.56
	High	ABV75789.1	HGFIESPYR			1105.54	553.274	-1.21	1	1	0	25555762	25555762	FALSE	2.79		13.78
	High	ABV75789.1	HIGIEQIK			937.547	469.277	-0.57	1	1	0	16749710	16749710	FALSE	3.11		12.24
	High	ABV75789.1	GSWLDLEFDAK			1280.62	640.815	4.79	1	1	0	4863666	4863666	FALSE	2.81		26.24
	High	ABV75789.1	LAGQDPSGQVK			1099.57	550.292	3.05	1	1	0	30476370	30476370	FALSE	1.92		10.32
	High	ABV75789.1	KYFGEGLNNILVAHETLIGK			2216.21	554.807	-0.75	1	1	1	9927974	9927974	FALSE	5.37		22.05
FALSE	Master Protein	ABV75790.1	DNA-directed RNA polymerase subunit beta' [Rickettsia rickettsii str. 'Sheila Smith']		1372	153.2	8.05	34	41	51	41	3.73655e+07	3.73655e+07	FALSE	0	157.93	0	96
	Confidence	Protein Accessions	Sequence	Modifications	Modifications in Master Proteins (all Sites)	Theo. MH+ [Da]	m/z [Da] (by Search Engine): Sequest HT	DeltaM [ppm] (by Search Engine): Sequest HT	# Protein Groups	# PSMs	# Missed Cleavages	Abundance: F1: Sample	Abundances (Normalized): F1: Sample	Contaminant	XCorr (by Search Engine): Sequest HT	Quan Info	Top Apex RT [min]
	High	ABV75790.1	PLVMLDGGR			957.519	479.263	0.31	1	1	0	9571588	9571588	FALSE	2.56		18.09
	High	ABV75790.1	PLVMLDGGR	1xOxidation [M4]		973.514	487.261	1.07	1	1	0	16765855	16765855	FALSE	2.35		15.87
	High	ABV75790.1	SEVWDVLEEVIR			1473.76	491.926	2.55	1	1	0	4.31513e+06	4.31513e+06	FALSE	2.73		31.75
	High	ABV75790.1	SFISAASFQETTR			1444.71	722.857	0.19	1	1	0	16876026	16876026	FALSE	4.07		19.84
	High	ABV75790.1	LVDVAQDCIITEK	1xCarbamidomethyl [C8]		1503.77	752.392	3.37	1	1	0	4342882	4342882	FALSE	2.64		19.3
	High	ABV75790.1	MGHIELAAPVAHIWFLK	1xOxidation [M1]		1949.05	650.355	2.51	1	1	0	8421432	8421432	FALSE	5.81		23.21
	High	ABV75790.1	ISTLLDMTMR			1180.61	590.809	3.87	1	1	0	5932986	5932986	FALSE	3.03		23.27
	High	ABV75790.1	ISTLLDMTMR	2xOxidation [M7; M9]		1212.6	606.804	3.6	1	1	0	10357931	10357931	FALSE	2.19		17
	High	ABV75790.1	MVPVIIDTTYGR	1xOxidation [M1]		1380.72	690.864	1.06	1	1	0	13353024	13353024	FALSE	2.63		20.51
	High	ABV75790.1	NCELLLLDNHGNEK	1xCarbamidomethyl [C2]		1668.8	556.94	3.22	1	2	0	1.14947e+07	1.14947e+07	FALSE	4.49		17.19
	High	ABV75790.1	MVPVIIDTTYGR			1364.72	682.866	-0.24	1	1	0	12180471	12180471	FALSE	2.42		22.21
	High	ABV75790.1	VEVTDSGGTTLLAGEK			1576.81	788.909	2.62	1	1	0	17970446	17970446	FALSE	3.78		17.86
	High	ABV75790.1	VAELVEAR			886.499	443.753	-0.55	1	1	0	41064104	41064104	FALSE	2.58		13.22
	High	ABV75790.1	SVLTCESTTGICSICYGR	3xCarbamidomethyl [C5; C12; C15]		2063.92	1032.47	2.13	1	1	0	3.90443e+06	3.90443e+06	FALSE	4.54		20.51
	High	ABV75790.1	SWSFGEVTKPETINYR			1913.94	638.652	1.23	1	1	0	25072776	25072776	FALSE	3.72		20.08
	High	ABV75790.1	TAAIDIFHPVTNDLILNK			1995.09	998.052	3.02	1	2	0	31221948	31221948	FALSE	4.56		24.97
	High	ABV75790.1	TASSGYLTR			955.484	478.246	1.18	1	1	0	22267782	22267782	FALSE	2.71		11.12
	High	ABV75790.1	TFHIGGAATK			1002.54	501.774	4.1	1	1	0	5.86044e+06	5.86044e+06	FALSE	2.17		10.62
	High	ABV75790.1	FATSDLNELYR			1328.65	664.829	1.39	1	2	0	28003174	28003174	FALSE	3.35		20.86
	High	ABV75790.1	EHPVLLNR			977.553	489.28	0.59	1	1	0	10469092	10469092	FALSE	1.83		10.97
	High	ABV75790.1	EIATLPVNDAPNHQK			1646.85	549.623	2.55	1	2	0	17235704	17235704	FALSE	3.6		14.42
	High	ABV75790.1	GKHVVVNEGDFVK			1427.76	476.593	0.77	1	1	1	4232185	4232185	FALSE	3.4		11.61
	High	ABV75790.1	GAEVSSVDASYDAK			1398.64	699.821	-2.08	1	1	0	18421572	18421572	FALSE	3.17		13.88
	High	ABV75790.1	GELINEAK			873.468	437.239	3.72	1	1	0	19698468	19698468	FALSE	2.05		11.31
	High	ABV75790.1	DITGGLPR			828.457	414.733	1.02	1	1	0	30478782	30478782	FALSE	1.85		16.23
	High	ABV75790.1	DMVEGISIR	1xOxidation [M2]		1035.51	518.262	3.22	1	1	0	12869061	12869061	FALSE	2.4		17.19
	High	ABV75790.1	DVTDEATGIPSK			1232.6	616.805	1.21	1	1	0	35416168	35416168	FALSE	3.67		15.67
	High	ABV75790.1	CGVEVTVSR	1xCarbamidomethyl [C1]		1006.5	503.754	2.89	1	1	0	5.81461e+06	5.81461e+06	FALSE	2.39		13.14
	High	ABV75790.1	DHAVIAEIDGR			1195.61	598.306	-1.19	1	1	0	10237164	10237164	FALSE	3.49		14.97
	High	ABV75790.1	LKQELYEELQTTSSEVK			2025.04	675.686	1.7	1	1	1	20413166	20413166	FALSE	5.21		18.44
	High	ABV75790.1	IIIHPIDETMSIEYMVPK	1xOxidation [M15]		2145.1	715.705	1.53	1	1	0	2.79721e+06	2.79721e+06	FALSE	4.22		22.84
	High	ABV75790.1	IIIHPIDETMSIEYMVPK	2xOxidation [M10; M15]		2161.09	721.037	1.81	1	1	0	5305682	5305682	FALSE	4.06		20.97
	High	ABV75790.1	LELYGIATTIK			1221.71	611.359	0.69	1	1	0			FALSE	3.46	No Quan Values
	High	ABV75790.1	LEQIESAGLDR			1230.63	615.821	1.32	1	1	0	33792204	33792204	FALSE	3.11		15.81
	High	ABV75790.1	IQLLDAK			800.488	400.748	1.64	1	1	0	31767782	31767782	FALSE	2.23		15.91
	High	ABV75790.1	LLVDDGDMVIK			1217.64	609.326	-0.22	1	1	0	17972568	17972568	FALSE	2.7		21.66
	High	ABV75790.1	LLVDDGDMVIK	1xOxidation [M8]		1233.64	617.325	1.83	1	1	0	16526700	16526700	FALSE	2.17		18.93
	High	ABV75790.1	LMVGELLPSNPNIEFK			1800.96	900.986	4.22	1	1	0	7.26298e+06	7.26298e+06	FALSE	2.08		26.53
	High	ABV75790.1	INIASPDQVR			1112.61	556.806	-0.41	1	1	0	35616128	35616128	FALSE	2.82		15.42
	High	ABV75790.1	ILYFENYVVVDPGLSILQK			2210.21	737.41	1.6	1	1	0	4846570	4846570	FALSE	2.38		31.29
	High	ABV75790.1	HEFDEINEK			1160.52	580.765	1.2	1	1	0	3.43808e+06	3.43808e+06	FALSE	2.91		11.67
	High	ABV75790.1	HKIPYGAR			941.532	471.269	-1.71	1	1	1	823818	823818	FALSE	1.82		7.8
	High	ABV75790.1	HIEVIIR			879.541	440.274	0.63	1	1	0	17145264	17145264	FALSE	2.29		13.38
	High	ABV75790.1	LAEWDPYTIPIITEK			1788.94	894.977	3	1	2	0	1.14612e+07	1.14612e+07	FALSE	3.44		27.87
	High	ABV75790.1	HVVVNEGDFVK			1242.65	621.828	0.03	1	1	0	21042132	21042132	FALSE	3.52		14.09
	High	ABV75790.1	KLVDVAQDCIITEK	1xCarbamidomethyl [C9]		1631.87	816.44	3.49	1	1	1	1.01459e+06	1.01459e+06	FALSE	3.04		17.12
FALSE	Master Protein	ABV75752.1	hypothetical protein A1G_00830 [Rickettsia rickettsii str. 'Sheila Smith']		966	107.5	7.58	9	6	6	6	3.40947e+07	3.40947e+07	FALSE	0	16.91	0	52
	Confidence	Protein Accessions	Sequence	Modifications	Modifications in Master Proteins (all Sites)	Theo. MH+ [Da]	m/z [Da] (by Search Engine): Sequest HT	DeltaM [ppm] (by Search Engine): Sequest HT	# Protein Groups	# PSMs	# Missed Cleavages	Abundance: F1: Sample	Abundances (Normalized): F1: Sample	Contaminant	XCorr (by Search Engine): Sequest HT	Quan Info	Top Apex RT [min]
	High	ABV75752.1	VLVSVSPNFANTDATIK			1775.95	888.483	2.26	1	1	0	90061056	90061056	FALSE	3.53		22.17
	High	ABV75752.1	VQYIIVKPSENPNTSGK			1874	625.338	-1.14	1	1	0	6106887	6106887	FALSE	4.41		15.08
	High	ABV75752.1	TRPAPENYLDDESFTFSWSDNTGK			2777.23	926.414	-2.1	1	1	0			FALSE	2.34	No Quan Values
	High	ABV75752.1	FVADTDQPPDYK			1395.64	698.323	-2.58	1	1	0	4.99792e+06	4.99792e+06	FALSE	2.46		15.42
	High	ABV75752.1	ALSSIGMDDK	1xOxidation [M7]		1052.49	526.751	0.92	1	1	0	3.25908e+06	3.25908e+06	FALSE	1.91		11.84
	High	ABV75752.1	ILNDPGNNLR			1125.6	563.306	2.41	1	1	0	6.11613e+06	6.11613e+06	FALSE	2.28		14.26
FALSE	Master Protein	ABV76745.1	hypothetical protein A1G_06460 [Rickettsia rickettsii str. 'Sheila Smith']		1584	181.4	6.35	31	44	50	44	31756720	31756720	FALSE	0	149.1	0	5
	Confidence	Protein Accessions	Sequence	Modifications	Modifications in Master Proteins (all Sites)	Theo. MH+ [Da]	m/z [Da] (by Search Engine): Sequest HT	DeltaM [ppm] (by Search Engine): Sequest HT	# Protein Groups	# PSMs	# Missed Cleavages	Abundance: F1: Sample	Abundances (Normalized): F1: Sample	Contaminant	XCorr (by Search Engine): Sequest HT	Quan Info	Top Apex RT [min]
	High	ABV76745.1	NSVIVPVGSK			999.583	500.297	2.97	1	1	0	15740575	15740575	FALSE	2.95		14.48
	High	ABV76745.1	SESILHLTILGNFDDK			1801.93	601.317	1.81	1	1	0	8341364	8341364	FALSE	5.37		25.27
	High	ABV76745.1	QVEELVLLDNYK	1xGln->pyro-Glu [N-Term]		1445.75	723.382	2.71	1	1	0	3.84736e+06	3.84736e+06	FALSE	3.15		31.42
	High	ABV76745.1	RLGIQSLK			914.578	457.794	2.6	1	1	1	1.91029e+06	1.91029e+06	FALSE	1.93		11.98
	High	ABV76745.1	NMLGIVNAITR			1201.67	601.34	0.52	1	1	0	17125666	17125666	FALSE	3.17		23.77
	High	ABV76745.1	IWQEVKDEIDDIIK			1743.92	581.979	4.03	1	1	1	9113530	9113530	FALSE	4.52		25.86
	High	ABV76745.1	MALGMLANDSLSK	2xOxidation [M1; M5]		1382.67	691.838	2.15	1	1	0	7480862	7480862	FALSE	2.74		16.73
	High	ABV76745.1	LVAAFNHK			899.51	450.259	0.73	1	1	0	3434071	3434071	FALSE	1.7		10.28
	High	ABV76745.1	LSNEIGAAK			902.494	451.752	3.47	1	1	0	13816671	13816671	FALSE	2.71		10.4
	High	ABV76745.1	LTAEIHNMIDCYLAEK	1xCarbamidomethyl [C11]		1920.92	640.981	4.55	1	1	0	10261385	10261385	FALSE	4.61		23.47
	High	ABV76745.1	MLVNLFDIK			1092.61	546.812	4.74	1	1	0	7.56264e+06	7.56264e+06	FALSE	2.39		26.43
	High	ABV76745.1	ITLEER			760.42	380.714	2.12	1	1	0	16014401	16014401	FALSE	1.76		11.92
	High	ABV76745.1	MLVNLFDIK	1xOxidation [M1]		1108.61	554.807	-0.98	1	1	0	11614825	11614825	FALSE	2.32		24.6
	High	ABV76745.1	NLLDFIK			862.503	431.757	3.4	1	1	0	7.94015e+06	7.94015e+06	FALSE	1.75		25.3
	High	ABV76745.1	NEILSHPLK			1050.59	525.802	2.04	1	1	0	3.03939e+06	3.03939e+06	FALSE	2.17		11.98
	High	ABV76745.1	VIAEGGNVGVSQR			1285.69	643.344	-3.74	1	1	0	34375952	34375952	FALSE	3.2		12.83
	High	ABV76745.1	TTSLNFSR			925.474	463.24	-0.16	1	1	0	18582406	18582406	FALSE	2.03		13.91
	High	ABV76745.1	YLHQTGFSYGK			1300.63	434.215	-2.17	1	2	0	10951457	10951457	FALSE	2.67		12.93
	High	ABV76745.1	TENNLEIGDK			1132.55	566.777	-1.65	1	1	0	12283777	12283777	FALSE	3.04		12.9
	High	ABV76745.1	ESWIYNFILTSIVPVK			1909.05	955.03	2.98	1	2	0	5374763	5374763	FALSE	2.92		35.24
	High	ABV76745.1	FLNYIPIDYDFENR			1818.87	909.942	4.4	1	1	0	7844888	7844888	FALSE	3.05		27.95
	High	ABV76745.1	EIGAPLCDIIR	1xCarbamidomethyl [C7]		1256.67	628.838	1.89	1	1	0	10616431	10616431	FALSE	2.18		23.33
	High	ABV76745.1	ENEFLPSAEELNSR			1634.77	817.888	1.73	1	1	0	9773277	9773277	FALSE	3.45		20.87
	High	ABV76745.1	FRNEILSHPLK			1353.76	451.926	-0.91	1	1	1	2.87855e+06	2.87855e+06	FALSE	2.64		13.11
	High	ABV76745.1	FNFVIEK			896.488	448.749	2.89	1	1	0	15317255	15317255	FALSE	1.87		19.45
	High	ABV76745.1	AEAFVYSR			942.468	471.738	1.8	1	1	0	3.90271e+06	3.90271e+06	FALSE	2.02		14.41
	High	ABV76745.1	DVIIYDKEDPYLVVAADK			2066.07	689.361	-0.07	1	2	1	13248179	13248179	FALSE	5.87		23.22
	High	ABV76745.1	ILENSVSDEK			1133.57	567.289	2.54	1	1	0	15235017	15235017	FALSE	2.52		12.05
	High	ABV76745.1	ILMESLPR	1xOxidation [M3]		974.534	487.771	-0.01	1	1	0	15334387	15334387	FALSE	1.9		15.35
	High	ABV76745.1	LEQSYSHLPQLR			1470.77	490.929	1.29	1	1	0	33804852	33804852	FALSE	3.47		15.81
	High	ABV76745.1	LEVLGLMK			902.538	451.773	0.54	1	1	0	10781786	10781786	FALSE	2.66		21.84
	High	ABV76745.1	LEVLGLMK	1xOxidation [M7]		918.533	459.77	0.88	1	1	0	11562344	11562344	FALSE	2		18.57
	High	ABV76745.1	LGIQSLKDDLYDK			1507.8	503.273	2.8	1	1	1	7.38694e+06	7.38694e+06	FALSE	3.09		19.37
	High	ABV76745.1	INVEEALDK			1030.54	515.776	2.52	1	1	0	27089356	27089356	FALSE	2.82		16.89
	High	ABV76745.1	INSASLIHSDNLIDYILVK			2128.16	710.063	4.41	1	1	0	13156045	13156045	FALSE	4.44		26.71
	High	ABV76745.1	LIVLAGFNWK			1160.68	580.848	4.54	1	1	0	4504644	4504644	FALSE	2.82		26.22
	High	ABV76745.1	INADFIDNSAGVDCSDHEVNIK	1xCarbamidomethyl [C14]		2433.1	811.705	0.59	1	1	0	6648089	6648089	FALSE	4.52		19.84
	High	ABV76745.1	LNNYLVTVEMSSEDK	1xOxidation [M10]		1757.83	879.418	1.12	1	1	0			FALSE	3.16	No Quan Values
	High	ABV76745.1	HIFSFK			778.425	389.716	-0.51	1	1	0	23118526	23118526	FALSE	2.59		13.91
	High	ABV76745.1	GSNWSDYDSK			1158.47	579.739	0.81	1	1	0	7039863	7039863	FALSE	2.32		13.59
	High	ABV76745.1	LALSNILPPIENLGFK			1739.01	870.012	3.79	1	1	0	18996766	18996766	FALSE	3.42		30.55
	High	ABV76745.1	IDMFTEITK			1097.55	549.281	0.34	1	1	0	8.28541e+06	8.28541e+06	FALSE	2.82		21.89
	High	ABV76745.1	KFEIFLQK			1052.61	526.812	3.17	1	1	1	8251468	8251468	FALSE	2.78		17.28
	High	ABV76745.1	HPINISETIEEFR			1584.8	528.94	2.06	1	2	0	17088526	17088526	FALSE	3.64		20.67
	High	ABV76745.1	KLLDINDNELSPEELIK			1983.06	661.694	0.9	1	1	1			FALSE	4.92	No Quan Values
	High	ABV76745.1	KTVDTLLVGETK			1303.75	435.254	1.65	1	1	1	4.43121e+06	4.43121e+06	FALSE	2.75		14.61
FALSE	Master Protein	ABV76588.1	30S ribosomal protein S3 [Rickettsia rickettsii str. 'Sheila Smith']		217	24.6	9.86	25	6	6	6	3.15593e+07	3.15593e+07	FALSE	0	14.55	0	22
	Confidence	Protein Accessions	Sequence	Modifications	Modifications in Master Proteins (all Sites)	Theo. MH+ [Da]	m/z [Da] (by Search Engine): Sequest HT	DeltaM [ppm] (by Search Engine): Sequest HT	# Protein Groups	# PSMs	# Missed Cleavages	Abundance: F1: Sample	Abundances (Normalized): F1: Sample	Contaminant	XCorr (by Search Engine): Sequest HT	Quan Info	Top Apex RT [min]
	High	ABV76588.1	SIIININAK			985.604	493.306	0.49	1	1	0	29520990	29520990	FALSE	2.19		18.03
	High	ABV76588.1	TLFIQDLK			977.567	489.288	1.78	1	1	0	29364166	29364166	FALSE	2.12		20.69
	High	ABV76588.1	EVYINIHEVR			1271.67	424.563	1.27	1	1	0	7.13133e+06	7.13133e+06	FALSE	3.2		15.72
	High	ABV76588.1	GFNQAQISR			1020.52	510.765	0.5	1	1	0	35792628	35792628	FALSE	1.93		12.31
	High	ABV76588.1	GWDSILYAEK			1181.58	591.297	2.13	1	1	0	15997894	15997894	FALSE	2.77		22.9
	High	ABV76588.1	KPNIIIGR			910.583	455.797	3.53	1	1	0	18075604	18075604	FALSE	2.35		11.35
FALSE	Master Protein	ABV75622.1	cell surface antigen [Rickettsia rickettsii str. 'Sheila Smith']		1866	207.7	6.93	16	20	21	20	19821266	19821266	FALSE	0	58.53	0	75
	Confidence	Protein Accessions	Sequence	Modifications	Modifications in Master Proteins (all Sites)	Theo. MH+ [Da]	m/z [Da] (by Search Engine): Sequest HT	DeltaM [ppm] (by Search Engine): Sequest HT	# Protein Groups	# PSMs	# Missed Cleavages	Abundance: F1: Sample	Abundances (Normalized): F1: Sample	Contaminant	XCorr (by Search Engine): Sequest HT	Quan Info	Top Apex RT [min]
	High	ABV75622.1	QLSSLPADGK			1015.54	508.274	-1.26	1	1	0	2.35356e+06	2.35356e+06	FALSE	2.23		12.6
	High	ABV75622.1	NSAPYSSSPTLNK			1365.66	683.335	-1.79	1	1	0	2.88311e+06	2.88311e+06	FALSE	2.89		12.92
	High	ABV75622.1	SESTLPAGDEEQEDTEVSR			2078.9	1039.95	-0.32	1	1	0	7.75755e+06	7.75755e+06	FALSE	3.34		15.07
	High	ABV75622.1	IWLDLDTESKPK			1444.77	482.262	1.27	1	1	0	6076467	6076467	FALSE	3.12		18.96
	High	ABV75622.1	SSTPVLSPSSSAK			1247.65	624.328	0.77	1	1	0	3.19504e+06	3.19504e+06	FALSE	1.81		12.46
	High	ABV75622.1	SQETVPVTTASTEVSAFQAQQAR			2436.2	812.739	1.27	1	1	0	4.62556e+06	4.62556e+06	FALSE	4.67		20.57
	High	ABV75622.1	SLSLVLQEIENDYR			1678.86	839.938	2.56	1	1	0			FALSE	4.05	No Quan Values
	High	ABV75622.1	TAILQTTSPSQR			1302.7	651.855	1.42	1	1	0	11404248	11404248	FALSE	2.93		13.61
	High	ABV75622.1	TEQPKPSISYTNTSK			1680.84	560.953	0.55	1	1	0	3016094	3016094	FALSE	2.41		11.56
	High	ABV75622.1	LSFSSSDPQQQAVQSSSQVK			2138.04	1069.52	2.13	1	2	0	2.96762e+06	2.96762e+06	FALSE	3.34		16.72
	High	ABV75622.1	EEATDILAQLLLQEMLVSDGK	1xOxidation [M15]		2332.2	778.071	0.81	1	1	0	2.47066e+06	2.47066e+06	FALSE	2.48		34.24
	High	ABV75622.1	DVVAPVDTLNIEINK			1639.89	820.452	3.61	1	1	0	3.18992e+06	3.18992e+06	FALSE	2.41		25.08
	High	ABV75622.1	AIGAEFSLNEK			1178.61	589.806	-0.02	1	1	0	11553382	11553382	FALSE	2.49		18.12
	High	ABV75622.1	AKPTIPLSHGVQR			1403.81	468.609	0.12	1	1	0	4285771	4285771	FALSE	3.02		10.85
	High	ABV75622.1	LLTPVVYNSSTGPTYK			1739.92	870.465	0.42	1	1	0	4972937	4972937	FALSE	3.29		19.92
	High	ABV75622.1	LNQYQDPENLEFK			1637.78	819.394	-0.45	1	1	0	5151088	5151088	FALSE	2.49		19.03
	High	ABV75622.1	GSTEIVAGMVSNISR	1xOxidation [M9]		1536.77	768.891	3.55	1	1	0	2.37195e+06	2.37195e+06	FALSE	1.89		16.75
	High	ABV75622.1	LAEVTQAIK			972.572	486.791	2.52	1	1	0	36506168	36506168	FALSE	2.73		14.37
	High	ABV75622.1	IDIPANK			770.441	385.723	-1.85	1	1	0	8943217	8943217	FALSE	2.09		12.86
	High	ABV75622.1	KLPIPLFR			983.64	492.324	1.13	1	1	1	4.36332e+06	4.36332e+06	FALSE	1.94		19.8
FALSE	Master Protein	ABV76596.1	elongation factor Tu [Rickettsia rickettsii str. 'Sheila Smith']		394	42.9	5.74	51	15	18	15	1.85169e+07	1.85169e+07	FALSE	0	58.79	0	3
	Confidence	Protein Accessions	Sequence	Modifications	Modifications in Master Proteins (all Sites)	Theo. MH+ [Da]	m/z [Da] (by Search Engine): Sequest HT	DeltaM [ppm] (by Search Engine): Sequest HT	# Protein Groups	# PSMs	# Missed Cleavages	Abundance: F1: Sample	Abundances (Normalized): F1: Sample	Contaminant	XCorr (by Search Engine): Sequest HT	Quan Info	Top Apex RT [min]
	High	ABV76596.1	QVGVPAMVVFLNK	1xGln->pyro-Glu [N-Term]		1384.77	692.888	2.08	1	1	0	3.78792e+06	3.78792e+06	FALSE	2.14		33.32
	High	ABV76596.1	VGEEIEIVGLK			1185.67	593.339	-0.92	1	1	0	16819896	16819896	FALSE	3.59		21.59
	High	ABV76596.1	TTCTGVEMFR	1xCarbamidomethyl [C3]		1201.53	601.273	3.13	1	1	0	5.09801e+06	5.09801e+06	FALSE	2.43		16.6
	High	ABV76596.1	TVGAGVVTK			831.493	416.252	4.79	1	1	0	15416543	15416543	FALSE	2.39		10.58
	High	ABV76596.1	YGFPGDEIPIIK			1348.71	674.862	2.11	1	1	0			FALSE	2.28	No Quan Values
	High	ABV76596.1	TNDYRPQFYFR			1506.71	502.91	2	1	1	0	3.0608e+06	3.0608e+06	FALSE	2.43		17.81
	High	ABV76596.1	TGGAQATAYDQIDAAPEEK			1935.89	968.451	0.35	1	2	0	10025391	10025391	FALSE	4.31		16.19
	High	ABV76596.1	FEAEVYVLSK			1184.62	592.815	2.5	1	1	0	2.7719e+06	2.7719e+06	FALSE	1.82		20.37
	High	ABV76596.1	EHILLAK			823.504	412.255	-0.03	1	1	0	6643297	6643297	FALSE	2.6		10.82
	High	ABV76596.1	GITISTAHVEYETK			1548.79	516.934	-1.17	1	1	0			FALSE	3.64	No Quan Values
	High	ABV76596.1	ATDKPFLMPIEDVFSISGR			2123.08	708.367	0.66	1	1	0	7389160	7389160	FALSE	4.48		28.13
	High	ABV76596.1	LLDEGQAGDNVGILLR			1682.91	841.955	-2.12	1	1	0	18187666	18187666	FALSE	4.07		24.04
	High	ABV76596.1	GSALQALEGKPEGEK			1513.79	505.268	2.15	1	2	0	2.05432e+07	2.05432e+07	FALSE	4.47		14.09
	High	ABV76596.1	IDMVDDPDLLELVEMEVR	2xOxidation [M3; M15]		2163.02	721.682	4.83	1	1	0	1.63918e+06	1.63918e+06	FALSE	3.01		31.96
	High	ABV76596.1	HYAHVDCPGHADYVK	1xCarbamidomethyl [C7]		1768.79	442.952	1.18	1	2	0	6832425	6832425	FALSE	5.04		9.93
FALSE	Master Protein	ABV75720.1	190 kD antigen precursor [Rickettsia rickettsii str. 'Sheila Smith']		1821	206.3	6.98	24	34	36	34	1.74685e+07	1.74685e+07	FALSE	0	103	0	14
	Confidence	Protein Accessions	Sequence	Modifications	Modifications in Master Proteins (all Sites)	Theo. MH+ [Da]	m/z [Da] (by Search Engine): Sequest HT	DeltaM [ppm] (by Search Engine): Sequest HT	# Protein Groups	# PSMs	# Missed Cleavages	Abundance: F1: Sample	Abundances (Normalized): F1: Sample	Contaminant	XCorr (by Search Engine): Sequest HT	Quan Info	Top Apex RT [min]
	High	ABV75720.1	QADLTNVIR			1029.57	515.29	3.71	1	1	0	7.09176e+06	7.09176e+06	FALSE	2.96		16.63
	High	ABV75720.1	QFLNNNDTTKPSTGHSQK	1xGln->pyro-Glu [N-Term]		1999.95	667.32	-1.22	1	1	0	2.82763e+06	2.82763e+06	FALSE	4.11		13.04
	High	ABV75720.1	QILTESYANQGADEK			1666.79	833.899	-0.92	1	1	0	2862868	2862868	FALSE	4.13		15.21
	High	ABV75720.1	QQVSDDTSGK	1xGln->pyro-Glu [N-Term]		1047.46	524.234	2.1	1	1	0	943765	943765	FALSE	2.11		11.15
	High	ABV75720.1	LTEAFTSADSDFIGPR			1726.83	863.917	-1.18	1	1	0	3.6605e+06	3.6605e+06	FALSE	2.82		22.45
	High	ABV75720.1	NISHSQFEEK			1218.57	609.79	-1.46	1	1	0	2.7702e+06	2.7702e+06	FALSE	2.06		9.12
	High	ABV75720.1	MSNQSINDTGTSSR			1497.66	749.335	1.81	1	1	0	745549	745549	FALSE	1.95		10.21
	High	ABV75720.1	NDHWYMSNQSINDTGTSSR			2212.93	738.316	1.22	1	1	0			FALSE	2.36	No Quan Values
	High	ABV75720.1	NFDQDIFSNR			1255.57	628.29	1.4	1	1	0	8.15646e+06	8.15646e+06	FALSE	2.47		19.98
	High	ABV75720.1	VILSDSNILSNETNK			1646.86	823.934	1.25	1	1	0	13839203	13839203	FALSE	4.03		19.63
	High	ABV75720.1	YFEQIQEAVDTMHPR	1xOxidation [M12]		1879.86	627.294	2.35	1	1	0	7.1165e+06	7.1165e+06	FALSE	3.37		18.91
	High	ABV75720.1	YGSDIQSENSNDEK			1585.66	793.335	0.34	1	1	0	1.90467e+06	1.90467e+06	FALSE	3.27		10.77
	High	ABV75720.1	YGSDIQSENSNDEKK			1713.76	571.923	-0.33	1	1	1	1.51597e+06	1.51597e+06	FALSE	2.39		9
	High	ABV75720.1	YPEEAVK			835.42	418.214	2.4	1	1	0	10314225	10314225	FALSE	1.84		10.4
	High	ABV75720.1	YFEQIQEAVDTMHPR			1863.87	621.961	-0.13	1	1	0	3.75302e+06	3.75302e+06	FALSE	3.21		22.35
	High	ABV75720.1	SSDEDDQGYATDEEELEEGNSTTGEELKK			3205.33	1069.12	3.71	1	1	1	4.24973e+06	4.24973e+06	FALSE	3.84		17.59
	High	ABV75720.1	SSDEDDQGYATGYTTDEEELEESNSTTGEELKK			3657.52	1219.85	1.14	1	1	1	1.38067e+06	1.38067e+06	FALSE	2.6		19.17
	High	ABV75720.1	SQLLELAK			901.535	451.273	3.07	1	1	0	12196967	12196967	FALSE	1.96		17.1
	High	ABV75720.1	TEIGQNIHNIYTSK			1617.82	809.413	-2.23	1	1	0	1.68221e+06	1.68221e+06	FALSE	3		14.28
	High	ABV75720.1	TEAITEQDKVTQR			1518.78	506.932	4.08	1	1	1	1.25646e+06	1.25646e+06	FALSE	3.33		10.7
	High	ABV75720.1	EAFNTLAQDQYIK			1540.76	770.886	0.01	1	1	0	11496405	11496405	FALSE	4		19.74
	High	ABV75720.1	EKDPALLQEFLK			1430.79	477.601	-1.1	1	1	1	9189344	9189344	FALSE	2.96		22.05
	High	ABV75720.1	ANDLQDQLIK			1157.62	579.314	4.37	1	1	0	10165612	10165612	FALSE	2.42		17.04
	High	ABV75720.1	AEILLYIER			1119.64	560.325	0.94	1	1	0	6.98513e+06	6.98513e+06	FALSE	2.43		22.81
	High	ABV75720.1	DKELFLFVQQVLVDSAELEQK			2478.31	826.777	1	1	1	1	8174106	8174106	FALSE	5.04		34.83
	High	ABV75720.1	YVEDIILSK			1079.6	540.304	2.61	1	1	0	13802414	13802414	FALSE	2.41		19.57
	High	ABV75720.1	ILLSSCK	1xCarbamidomethyl [C6]		820.46	410.733	0	1	1	0	5528447	5528447	FALSE	1.97		12.47
	High	ABV75720.1	IHDIYIQQLTK			1371.76	457.927	1.99	1	2	0	13664875	13664875	FALSE	3.2		16.73
	High	ABV75720.1	LFQQENEATNDESSTK			1840.82	920.913	0.05	1	1	0	1.98536e+06	1.98536e+06	FALSE	2.96		13.25
	High	ABV75720.1	LFQQENEATNDESSTKDDTQPEDSNK			2970.27	990.762	0.18	1	1	1	3047485	3047485	FALSE	2.55		13.36
	High	ABV75720.1	IQDYATR			866.437	433.722	0.96	1	1	0	11150671	11150671	FALSE	2.09		10.03
	High	ABV75720.1	GNLTQSQHTIK			1226.65	613.827	-1.63	1	1	0	1.23046e+06	1.23046e+06	FALSE	2.19		8.54
	High	ABV75720.1	GQYIADSHIPTEK			1458.72	486.913	0.87	1	1	0	24763960	24763960	FALSE	3.14		13.64
	High	ABV75720.1	HNSTQQQNIWK			1383.68	692.341	-0.58	1	1	0	1.60538e+06	1.60538e+06	FALSE	2.25		9.9
	High	ABV75720.1	HYVDNDIIPEMQEVR	1xOxidation [M11]		1873.87	625.298	3.07	1	1	0	1.65067e+06	1.65067e+06	FALSE	2.6		16.58
FALSE	Master Protein	ABV75683.1	putative inner membrane protein translocase component YidC [Rickettsia rickettsii str. 'Sheila Smith']		560	64.4	8.95	5	2	2	2	1.54679e+07	1.54679e+07	FALSE	0	5.08	0	98
	Confidence	Protein Accessions	Sequence	Modifications	Modifications in Master Proteins (all Sites)	Theo. MH+ [Da]	m/z [Da] (by Search Engine): Sequest HT	DeltaM [ppm] (by Search Engine): Sequest HT	# Protein Groups	# PSMs	# Missed Cleavages	Abundance: F1: Sample	Abundances (Normalized): F1: Sample	Contaminant	XCorr (by Search Engine): Sequest HT	Quan Info	Top Apex RT [min]
	High	ABV75683.1	YQVDFISPVQIIKPGK			1832.03	611.351	4.13	1	1	0	28420068	28420068	FALSE	2.66		23.04
	High	ABV75683.1	SSNYSSNFNYALK			1494.69	747.848	1.81	1	1	0	2.51568e+06	2.51568e+06	FALSE	2.42		17.59
FALSE	Master Protein	ABV76486.1	preprotein translocase subunit SecD [Rickettsia rickettsii str. 'Sheila Smith']		518	56.5	8.69	26	12	12	12	1.45885e+07	1.45885e+07	FALSE	0	31.83	0	44
	Confidence	Protein Accessions	Sequence	Modifications	Modifications in Master Proteins (all Sites)	Theo. MH+ [Da]	m/z [Da] (by Search Engine): Sequest HT	DeltaM [ppm] (by Search Engine): Sequest HT	# Protein Groups	# PSMs	# Missed Cleavages	Abundance: F1: Sample	Abundances (Normalized): F1: Sample	Contaminant	XCorr (by Search Engine): Sequest HT	Quan Info	Top Apex RT [min]
	High	ABV76486.1	LSYSESR			841.405	421.207	0.86	1	1	0	4.78917e+06	4.78917e+06	FALSE	1.9		9.81
	High	ABV76486.1	LTFHLVDENANIEEAVK			1941.99	648.001	-1.21	1	1	0	15261369	15261369	FALSE	5.67		21.56
	High	ABV76486.1	VDSTGTKEPTLQK			1403.74	468.584	-0.63	1	1	1	3.87553e+06	3.87553e+06	FALSE	2.63		9.98
	High	ABV76486.1	VVDQSIEIVR			1157.65	579.331	2.26	1	1	0	17411574	17411574	FALSE	2.58		16.92
	High	ABV76486.1	FLPHDSVNLGLDLR			1595.85	532.623	-0.56	1	1	0	10900023	10900023	FALSE	3.37		21.58
	High	ABV76486.1	GHVPVGSMLVK	1xOxidation [M8]		1139.62	570.316	0.58	1	1	0	2334546	2334546	FALSE	1.74		11.6
	High	ABV76486.1	AGSLPAPLR			881.52	441.264	-0.36	1	1	0	8146432	8146432	FALSE	1.87		15.2
	High	ABV76486.1	IFGAITK			749.456	375.231	-1.29	1	1	0	6.02112e+06	6.02112e+06	FALSE	1.9		14.99
	High	ABV76486.1	GVSNLYAIR			992.552	496.781	2.83	1	1	0	6860777	6860777	FALSE	2.5		16.64
	High	ABV76486.1	HILLQVPGEENPSYLK			1836.99	918.997	0.25	1	1	0	2.3806e+06	2.3806e+06	FALSE	3.24		20.04
	High	ABV76486.1	LAIVLDNK			885.54	443.275	3.03	1	1	0	11092469	11092469	FALSE	2.08		17.1
	High	ABV76486.1	IDPEIIAEVNENK			1483.76	495.261	2.44	1	1	0	4.01341e+06	4.01341e+06	FALSE	2.35		21.05
FALSE	Master Protein	ABV75924.1	hypothetical protein A1G_01790 [Rickettsia rickettsii str. 'Sheila Smith']		414	46.3	9.22	7	3	3	3	14403220	14403220	FALSE	0	7.7	0	129
	Confidence	Protein Accessions	Sequence	Modifications	Modifications in Master Proteins (all Sites)	Theo. MH+ [Da]	m/z [Da] (by Search Engine): Sequest HT	DeltaM [ppm] (by Search Engine): Sequest HT	# Protein Groups	# PSMs	# Missed Cleavages	Abundance: F1: Sample	Abundances (Normalized): F1: Sample	Contaminant	XCorr (by Search Engine): Sequest HT	Quan Info	Top Apex RT [min]
	High	ABV75924.1	NIVELTPK			913.535	457.271	0.15	1	1	0	18915406	18915406	FALSE	1.86		15.69
	High	ABV75924.1	FVADLNDGQDPK			1318.63	659.818	1.29	1	1	0	18474240	18474240	FALSE	2.84		15.82
	High	ABV75924.1	ANNNLYFSTDR			1314.61	657.807	0.22	1	1	0	5820014	5820014	FALSE	3		16.14
FALSE	Master Protein	ABV76850.1	hypothetical protein A1G_07045 [Rickettsia rickettsii str. 'Sheila Smith']		246	26.5	9.63	10	2	2	2	1.20145e+07	1.20145e+07	FALSE	0	5.33	0	97
	Confidence	Protein Accessions	Sequence	Modifications	Modifications in Master Proteins (all Sites)	Theo. MH+ [Da]	m/z [Da] (by Search Engine): Sequest HT	DeltaM [ppm] (by Search Engine): Sequest HT	# Protein Groups	# PSMs	# Missed Cleavages	Abundance: F1: Sample	Abundances (Normalized): F1: Sample	Contaminant	XCorr (by Search Engine): Sequest HT	Quan Info	Top Apex RT [min]
	High	ABV76850.1	TDLTIGTVASSNLK			1419.77	710.389	0.87	1	1	0	10837480	10837480	FALSE	2.81		19.59
	High	ABV76850.1	LNAGGVIFNK			1032.58	516.798	4.03	1	1	0	13191421	13191421	FALSE	2.52		17.11
FALSE	Master Protein	ABV75858.1	2,3,4,5-tetrahydropyridine-2-carboxylate N-succinyltransferase [Rickettsia rickettsii str. 'Sheila Smith']		274	30.1	7.71	7	2	3	2	11385142	11385142	FALSE	0	8.18	0	67
	Confidence	Protein Accessions	Sequence	Modifications	Modifications in Master Proteins (all Sites)	Theo. MH+ [Da]	m/z [Da] (by Search Engine): Sequest HT	DeltaM [ppm] (by Search Engine): Sequest HT	# Protein Groups	# PSMs	# Missed Cleavages	Abundance: F1: Sample	Abundances (Normalized): F1: Sample	Contaminant	XCorr (by Search Engine): Sequest HT	Quan Info	Top Apex RT [min]
	High	ABV75858.1	EVEEAWQIK			1131.57	566.289	3.21	1	1	0	12815228	12815228	FALSE	2.46		17.48
	High	ABV75858.1	FSADTDKNTFK			1273.61	425.208	2.01	1	2	1	9955056	9955056	FALSE	3.27		11.46
FALSE	Master Protein	ABV76038.1	alkaline protease secretion ATP-binding protein AprD [Rickettsia rickettsii str. 'Sheila Smith']		584	64	9.07	18	9	10	9	1.00571e+07	1.00571e+07	FALSE	0	29.4	0	78
	Confidence	Protein Accessions	Sequence	Modifications	Modifications in Master Proteins (all Sites)	Theo. MH+ [Da]	m/z [Da] (by Search Engine): Sequest HT	DeltaM [ppm] (by Search Engine): Sequest HT	# Protein Groups	# PSMs	# Missed Cleavages	Abundance: F1: Sample	Abundances (Normalized): F1: Sample	Contaminant	XCorr (by Search Engine): Sequest HT	Quan Info	Top Apex RT [min]
	High	ABV76038.1	PSVLSVVDK			943.546	472.278	4.02	1	1	0	3.75507e+06	3.75507e+06	FALSE	1.87		17.16
	High	ABV76038.1	NILALDK			786.472	393.74	1.77	1	1	0	3.40185e+06	3.40185e+06	FALSE	1.84		16.9
	High	ABV76038.1	NINNLFNTYSSR			1442.7	721.857	3.34	1	1	0	5.02049e+06	5.02049e+06	FALSE	3.54		20.33
	High	ABV76038.1	NAEAIEAMGMMK	3xOxidation [M8; M10; M11]		1343.56	672.289	4.29	1	1	0	1.73794e+06	1.73794e+06	FALSE	2.04		10.7
	High	ABV76038.1	TLGEATEFSIK			1195.62	598.315	1.97	1	1	0	10660307	10660307	FALSE	2.47		18.64
	High	ABV76038.1	FNILALDK			933.54	467.274	0	1	1	0	13519609	13519609	FALSE	2.21		22.35
	High	ABV76038.1	LIILDEPNANLDEAGEVALASALK			2479.33	827.116	2.12	1	1	0	4325446	4325446	FALSE	4.68		30.4
	High	ABV76038.1	GMTQADIANR			1076.52	538.761	0.22	1	1	0	5.29241e+06	5.29241e+06	FALSE	2.1		12.1
	High	ABV76038.1	GMTQADIANR	1xOxidation [M2]		1092.51	546.76	2.86	1	1	0	5058494	5058494	FALSE	2.78		9.54
	High	ABV76038.1	HVGYLPQGIELFSGSIK			1844.99	615.668	-0.73	1	1	0	5.99141e+06	5.99141e+06	FALSE	5.87		23.96
FALSE	Master Protein	ABV75754.1	hypothetical protein A1G_00840 [Rickettsia rickettsii str. 'Sheila Smith']		1153	131.8	6.84	15	16	18	16	9.56556e+06	9.56556e+06	FALSE	0	46.72	0	27
	Confidence	Protein Accessions	Sequence	Modifications	Modifications in Master Proteins (all Sites)	Theo. MH+ [Da]	m/z [Da] (by Search Engine): Sequest HT	DeltaM [ppm] (by Search Engine): Sequest HT	# Protein Groups	# PSMs	# Missed Cleavages	Abundance: F1: Sample	Abundances (Normalized): F1: Sample	Contaminant	XCorr (by Search Engine): Sequest HT	Quan Info	Top Apex RT [min]
	High	ABV75754.1	QAITDEVNAQIDK			1444.73	722.869	2.46	1	1	0	2.22233e+06	2.22233e+06	FALSE	2.55		17.29
	High	ABV75754.1	QEGNQVAPWR			1184.58	592.796	2.82	1	1	0	3.4032e+06	3.4032e+06	FALSE	2.81		14.39
	High	ABV75754.1	NYEYSTEVLNK			1359.64	680.325	0.49	1	1	0	8.30855e+06	8.30855e+06	FALSE	2.75		16.21
	High	ABV75754.1	SGVTDTRPDPLQFLTDLIK			2116.13	706.049	1.55	1	1	0	6.93586e+06	6.93586e+06	FALSE	4.28		31.33
	High	ABV75754.1	VKDTAEEAEIDQK			1475.72	492.578	-2.18	1	2	1	8.22482e+06	8.22482e+06	FALSE	3.36		10.12
	High	ABV75754.1	YIELPFLDLVK			1349.77	675.391	1.91	1	1	0	7.77759e+06	7.77759e+06	FALSE	2.13		31.42
	High	ABV75754.1	YAQSPLYFK			1116.57	558.791	2.31	1	1	0	8.05602e+06	8.05602e+06	FALSE	2.03		17.75
	High	ABV75754.1	GALTAIVGK			829.514	415.261	1.65	1	1	0	8.20568e+06	8.20568e+06	FALSE	1.9		16.37
	High	ABV75754.1	ANILVPK			754.482	377.745	-0.06	1	1	0	12163316	12163316	FALSE	1.95		13.94
	High	ABV75754.1	AQENLEQTYK			1223.59	612.299	0.1	1	1	0	7016749	7016749	FALSE	2.41		11.89
	High	ABV75754.1	IKEELNNFNADVK			1533.79	511.935	-0.56	1	1	1			FALSE	2.8	No Quan Values
	High	ABV75754.1	IEEMPALIAQK	1xOxidation [M4]		1258.67	629.84	1.1	1	1	0	1.98479e+06	1.98479e+06	FALSE	1.91		15.8
	High	ABV75754.1	HCAAYECIDER	2xCarbamidomethyl [C2; C7]		1423.57	475.196	1.11	1	1	0	1.48287e+06	1.48287e+06	FALSE	2.68		11.53
	High	ABV75754.1	HSDVEYYQELAQR			1637.76	546.592	3.64	1	2	0	8.19498e+06	8.19498e+06	FALSE	3.73		16.49
	High	ABV75754.1	LDMCTPNPANK	1xCarbamidomethyl [C4]; 1xOxidation [M3]		1276.57	638.788	1.48	1	1	0	1.30074e+06	1.30074e+06	FALSE	1.81		11.13
	High	ABV75754.1	KQAITDEVNAQIDK			1572.82	786.917	2.81	1	1	1	889647	889647	FALSE	1.76		14.18
FALSE	Master Protein	ABV75760.1	preprotein translocase subunit SecF [Rickettsia rickettsii str. 'Sheila Smith']		308	35.1	9.44	9	3	3	3	9347052	9347052	FALSE	0	6.31	0	68
	Confidence	Protein Accessions	Sequence	Modifications	Modifications in Master Proteins (all Sites)	Theo. MH+ [Da]	m/z [Da] (by Search Engine): Sequest HT	DeltaM [ppm] (by Search Engine): Sequest HT	# Protein Groups	# PSMs	# Missed Cleavages	Abundance: F1: Sample	Abundances (Normalized): F1: Sample	Contaminant	XCorr (by Search Engine): Sequest HT	Quan Info	Top Apex RT [min]
	High	ABV75760.1	MQIYPLR			920.502	460.755	-0.19	1	1	0	4705864	4705864	FALSE	1.78		18.04
	High	ABV75760.1	FGSNSEENLMK	1xOxidation [M10]		1271.56	636.283	0.91	1	1	0	4759148	4759148	FALSE	2.43		11.85
	High	ABV75760.1	GSLQSNFPYK			1140.57	570.788	0.65	1	1	0	18576144	18576144	FALSE	2.1		16.09
FALSE	Master Protein	ABV76556.1	co-chaperonin GroES [Rickettsia rickettsii str. 'Sheila Smith']		95	10.5	8.37	21	2	3	2	8.79449e+06	8.79449e+06	FALSE	0	6.5	0	99
	Confidence	Protein Accessions	Sequence	Modifications	Modifications in Master Proteins (all Sites)	Theo. MH+ [Da]	m/z [Da] (by Search Engine): Sequest HT	DeltaM [ppm] (by Search Engine): Sequest HT	# Protein Groups	# PSMs	# Missed Cleavages	Abundance: F1: Sample	Abundances (Normalized): F1: Sample	Contaminant	XCorr (by Search Engine): Sequest HT	Quan Info	Top Apex RT [min]
	High	ABV76556.1	GEIHPLELK			1035.58	518.297	3.75	1	1	0	2.67562e+06	2.67562e+06	FALSE	1.77		14.16
	High	ABV76556.1	IAIKPIEQEEK			1297.74	433.25	-0.58	1	2	0	1.49134e+07	1.49134e+07	FALSE	2.81		13.02
FALSE	Master Protein	ABV76472.1	protein export protein prsA precursor [Rickettsia rickettsii str. 'Sheila Smith']		282	31.3	9.13	18	4	4	4	8.65318e+06	8.65318e+06	FALSE	0	12.46	0	16
	Confidence	Protein Accessions	Sequence	Modifications	Modifications in Master Proteins (all Sites)	Theo. MH+ [Da]	m/z [Da] (by Search Engine): Sequest HT	DeltaM [ppm] (by Search Engine): Sequest HT	# Protein Groups	# PSMs	# Missed Cleavages	Abundance: F1: Sample	Abundances (Normalized): F1: Sample	Contaminant	XCorr (by Search Engine): Sequest HT	Quan Info	Top Apex RT [min]
	High	ABV76472.1	NQLAQQELLANYIK			1645.89	823.45	0.82	1	1	0	5.05601e+06	5.05601e+06	FALSE	3.21		22.53
	High	ABV76472.1	VTIDNILAAEILK			1412.84	706.924	4.03	1	1	0	12022256	12022256	FALSE	3.99		28.14
	High	ABV76472.1	EFKPQLNLQSGETIK			1731.93	577.982	1.8	1	1	0	5.0814e+06	5.0814e+06	FALSE	2.52		17.69
	High	ABV76472.1	LAEELSLDK			1017.55	509.278	2.74	1	1	0	8855887	8855887	FALSE	2.74		16.69
FALSE	Master Protein	ABV75847.1	molecular chaperone DnaK [Rickettsia rickettsii str. 'Sheila Smith']		627	67.9	5.15	16	9	11	9	8.21602e+06	8.21602e+06	FALSE	0	31.74	0	49
	Confidence	Protein Accessions	Sequence	Modifications	Modifications in Master Proteins (all Sites)	Theo. MH+ [Da]	m/z [Da] (by Search Engine): Sequest HT	DeltaM [ppm] (by Search Engine): Sequest HT	# Protein Groups	# PSMs	# Missed Cleavages	Abundance: F1: Sample	Abundances (Normalized): F1: Sample	Contaminant	XCorr (by Search Engine): Sequest HT	Quan Info	Top Apex RT [min]
	High	ABV75847.1	IVDADFQDVEK			1278.62	639.816	3.09	1	1	0	6806639	6806639	FALSE	2.03		17.51
	High	ABV75847.1	LSSDDKGAVEEALAALK			1716.9	572.973	1.48	1	1	1	8245850	8245850	FALSE	4.1		22.67
	High	ABV75847.1	VIENAEGER			1016.5	508.753	-1.02	1	1	0	6938222	6938222	FALSE	2.1		9.11
	High	ABV75847.1	SQVFSTADDNQHAVTIR			1888.91	630.31	0.45	1	2	0	7036765	7036765	FALSE	4.09		15.18
	High	ABV75847.1	TASLTAASMK			980.508	490.757	-0.69	1	1	0	4.56386e+06	4.56386e+06	FALSE	2.13		12.34
	High	ABV75847.1	ETAENYLGDK			1139.52	570.266	3.13	1	1	0			FALSE	1.91	No Quan Values
	High	ABV75847.1	GAVEEALAALK			1071.6	536.307	1.45	1	1	0	7.7873e+06	7.7873e+06	FALSE	2.48		22.95
	High	ABV75847.1	AQSESQPAAENATNDEK			1789.78	895.394	-1.29	1	1	0	1.60226e+06	1.60226e+06	FALSE	3.67		9.28
	High	ABV75847.1	ILNHLIDVFK			1211.71	404.576	-0.89	1	2	0	8614918	8614918	FALSE	3.31		21.58
FALSE	Master Protein	ABV75936.1	phosphatidylserine decarboxylase [Rickettsia rickettsii str. 'Sheila Smith']		231	26	8.4	7	2	2	2	7.75765e+06	7.75765e+06	FALSE	0	4.58	0	104
	Confidence	Protein Accessions	Sequence	Modifications	Modifications in Master Proteins (all Sites)	Theo. MH+ [Da]	m/z [Da] (by Search Engine): Sequest HT	DeltaM [ppm] (by Search Engine): Sequest HT	# Protein Groups	# PSMs	# Missed Cleavages	Abundance: F1: Sample	Abundances (Normalized): F1: Sample	Contaminant	XCorr (by Search Engine): Sequest HT	Quan Info	Top Apex RT [min]
	High	ABV75936.1	ASIYNER			852.421	426.714	-1.5	1	1	0	6323788	6323788	FALSE	1.95		10.03
	High	ABV75936.1	ILALHYNPGK			1125.64	375.886	2.42	1	1	0	9191513	9191513	FALSE	2.63		14.45
FALSE	Master Protein	ABV75792.1	leucyl aminopeptidase [Rickettsia rickettsii str. 'Sheila Smith']		500	54	6.23	12	5	5	5	7.60389e+06	7.60389e+06	FALSE	0	13.1	0	103
	Confidence	Protein Accessions	Sequence	Modifications	Modifications in Master Proteins (all Sites)	Theo. MH+ [Da]	m/z [Da] (by Search Engine): Sequest HT	DeltaM [ppm] (by Search Engine): Sequest HT	# Protein Groups	# PSMs	# Missed Cleavages	Abundance: F1: Sample	Abundances (Normalized): F1: Sample	Contaminant	XCorr (by Search Engine): Sequest HT	Quan Info	Top Apex RT [min]
	High	ABV75792.1	LVLADAVWYAQEK			1505.8	753.405	2.43	1	1	0	4149788	4149788	FALSE	3.24		24.44
	High	ABV75792.1	GAVGYGVR			778.421	389.714	0.11	1	1	0	9385057	9385057	FALSE	2.14		10.91
	High	ABV75792.1	AAGSCIAAHFIK	1xCarbamidomethyl [C5]		1245.64	623.324	-0.15	1	1	0			FALSE	1.74	No Quan Values
	High	ABV75792.1	DVPTIALVGK			1012.6	506.806	0.63	1	1	0	9276812	9276812	FALSE	2.02		21.61
	High	ABV75792.1	LDSNLIGLDQQHHGLISK			1988.06	663.359	3	1	1	0	2.9805e+06	2.9805e+06	FALSE	3.96		17.57
FALSE	Master Protein	ABV75782.1	elongation factor G [Rickettsia rickettsii str. 'Sheila Smith']		699	77.6	5.31	3	2	2	2	7.59759e+06	7.59759e+06	FALSE	0	6.95	0	18
	Confidence	Protein Accessions	Sequence	Modifications	Modifications in Master Proteins (all Sites)	Theo. MH+ [Da]	m/z [Da] (by Search Engine): Sequest HT	DeltaM [ppm] (by Search Engine): Sequest HT	# Protein Groups	# PSMs	# Missed Cleavages	Abundance: F1: Sample	Abundances (Normalized): F1: Sample	Contaminant	XCorr (by Search Engine): Sequest HT	Quan Info	Top Apex RT [min]
	High	ABV75782.1	PLVIQLPVGIEENFK			1695.97	848.491	4.29	1	1	0	7182212	7182212	FALSE	4.53		28.2
	High	ABV75782.1	LAAEDPSFR			1005.5	503.254	0.12	1	1	0	8.01297e+06	8.01297e+06	FALSE	2.42		14.57
FALSE	Master Protein	ABV76474.1	DNA-directed RNA polymerase subunit omega [Rickettsia rickettsii str. 'Sheila Smith']		127	14.7	4.86	20	2	2	2	7.1934e+06	7.1934e+06	FALSE	0	4.25	0	42
	Confidence	Protein Accessions	Sequence	Modifications	Modifications in Master Proteins (all Sites)	Theo. MH+ [Da]	m/z [Da] (by Search Engine): Sequest HT	DeltaM [ppm] (by Search Engine): Sequest HT	# Protein Groups	# PSMs	# Missed Cleavages	Abundance: F1: Sample	Abundances (Normalized): F1: Sample	Contaminant	XCorr (by Search Engine): Sequest HT	Quan Info	Top Apex RT [min]
	High	ABV76474.1	LVVLATR			771.509	386.258	-0.22	1	1	0	7.1934e+06	7.1934e+06	FALSE	2.08		15.02
	High	ABV76474.1	TMIEPLVNQDESEAVEEK	1xOxidation [M2]		2076.96	1038.99	0.35	1	1	0			FALSE	2.16	No Quan Values
FALSE	Master Protein	ABV75722.1	30S ribosomal protein S2 [Rickettsia rickettsii str. 'Sheila Smith']		295	32.9	7.12	7	2	2	2	6.95469e+06	6.95469e+06	FALSE	0	4.26	0	73
	Confidence	Protein Accessions	Sequence	Modifications	Modifications in Master Proteins (all Sites)	Theo. MH+ [Da]	m/z [Da] (by Search Engine): Sequest HT	DeltaM [ppm] (by Search Engine): Sequest HT	# Protein Groups	# PSMs	# Missed Cleavages	Abundance: F1: Sample	Abundances (Normalized): F1: Sample	Contaminant	XCorr (by Search Engine): Sequest HT	Quan Info	Top Apex RT [min]
	High	ABV75722.1	TLENEEALMGYTK	1xOxidation [M9]		1514.7	757.856	-0.02	1	1	0			FALSE	2.11	No Quan Values
	High	ABV75722.1	LLLSLAGIR			955.63	478.319	1.78	1	1	0	6.95469e+06	6.95469e+06	FALSE	2.15		23.82
FALSE	Master Protein	ABV75682.1	hypothetical protein A1G_00470 [Rickettsia rickettsii str. 'Sheila Smith']		383	43.7	9.06	7	3	3	3	6.58261e+06	6.58261e+06	FALSE	0	6.49	0	121
	Confidence	Protein Accessions	Sequence	Modifications	Modifications in Master Proteins (all Sites)	Theo. MH+ [Da]	m/z [Da] (by Search Engine): Sequest HT	DeltaM [ppm] (by Search Engine): Sequest HT	# Protein Groups	# PSMs	# Missed Cleavages	Abundance: F1: Sample	Abundances (Normalized): F1: Sample	Contaminant	XCorr (by Search Engine): Sequest HT	Quan Info	Top Apex RT [min]
	High	ABV75682.1	LYIQEYLK			1069.59	535.301	1.82	1	1	0	12381874	12381874	FALSE	2.02		20.68
	High	ABV75682.1	ITISVVTIR			1001.64	501.322	2.14	1	1	0	2.69346e+06	2.69346e+06	FALSE	2.08		20.64
	High	ABV75682.1	IGAIEGTVEK			1016.56	508.784	-1.45	1	1	0	4.67249e+06	4.67249e+06	FALSE	2.39		13.56
FALSE	Master Protein	ABV76275.1	cell surface antigen [Rickettsia rickettsii str. 'Sheila Smith']		1020	111.4	5.26	20	18	20	18	6.02288e+06	6.02288e+06	FALSE	0	49.05	0	114
	Confidence	Protein Accessions	Sequence	Modifications	Modifications in Master Proteins (all Sites)	Theo. MH+ [Da]	m/z [Da] (by Search Engine): Sequest HT	DeltaM [ppm] (by Search Engine): Sequest HT	# Protein Groups	# PSMs	# Missed Cleavages	Abundance: F1: Sample	Abundances (Normalized): F1: Sample	Contaminant	XCorr (by Search Engine): Sequest HT	Quan Info	Top Apex RT [min]
	High	ABV76275.1	RAEAIENPSVK			1213.65	607.33	-0.13	1	1	1	1.84601e+06	1.84601e+06	FALSE	2.46		9.63
	High	ABV76275.1	NDQNTPDLEK			1173.54	587.274	1.9	1	1	0	3.63201e+06	3.63201e+06	FALSE	2.32		11.04
	High	ABV76275.1	VNVSELSNAEK			1189.61	595.308	2.24	1	1	0	4904516	4904516	FALSE	2.79		14.4
	High	ABV76275.1	SSTAEQQSFIK			1225.61	613.306	-1.61	1	1	0	4696000	4696000	FALSE	2.52		13.17
	High	ABV76275.1	SKEPVVSAEAR			1172.63	391.547	-0.69	1	2	1	3.28312e+06	3.28312e+06	FALSE	2.65		8.93
	High	ABV76275.1	TLSTFFGNPANR			1324.66	662.836	0.13	1	1	0	4.34148e+06	4.34148e+06	FALSE	2.27		20.1
	High	ABV76275.1	EQPLITPQQTTSSSVEPPQYK			2358.18	786.734	2.02	1	1	0	2.23635e+06	2.23635e+06	FALSE	2.37		19.12
	High	ABV76275.1	GIAESQTTLPDR			1287.65	644.332	1.56	1	1	0	6.88532e+06	6.88532e+06	FALSE	2.79		14.39
	High	ABV76275.1	GLVDGIYEGK			1050.55	525.778	1.82	1	1	0	5658769	5658769	FALSE	2.13		18.5
	High	ABV76275.1	ALIMASAEK			933.507	467.258	1.17	1	1	0	2940331	2940331	FALSE	2		13.97
	High	ABV76275.1	ALIMASAEK	1xOxidation [M4]		949.502	475.256	1.62	1	1	0	2.54073e+06	2.54073e+06	FALSE	1.97		11.8
	High	ABV76275.1	AEAIENPSVK			1057.55	529.281	1.39	1	1	0	1430715	1430715	FALSE	1.86		11.76
	High	ABV76275.1	DNLIEQILK			1085.62	543.316	3.43	1	1	0	2.50772e+06	2.50772e+06	FALSE	1.98		27.52
	High	ABV76275.1	DTQNLTEGLK			1118.57	559.788	0.42	1	1	0	4471572	4471572	FALSE	2.37		15.55
	High	ABV76275.1	DLAALTDR			874.463	437.736	2.52	1	1	0	4.97546e+06	4.97546e+06	FALSE	1.99		17.48
	High	ABV76275.1	DAASETALDRDTQNLTEGLK			2148.04	716.686	0.28	1	1	1	1.20531e+06	1.20531e+06	FALSE	2.79		20.09
	High	ABV76275.1	AVSSGIDNSNINDSEK			1649.76	825.383	-1.94	1	1	0	3.75278e+06	3.75278e+06	FALSE	4.29		13.07
	High	ABV76275.1	GVGETIATHSDTSLSLPNK			1926.98	642.998	1.78	1	1	0	5.52455e+06	5.52455e+06	FALSE	3.39		16.84
	High	ABV76275.1	KLESIEIAGYK			1250.7	625.855	2.39	1	1	1			FALSE	1.91	No Quan Values
FALSE	Master Protein	ABV76870.1	heat shock protein 90 [Rickettsia rickettsii str. 'Sheila Smith']		621	70.6	5.87	4	2	2	2	6.0165e+06	6.0165e+06	FALSE	0	4.97	0	39
	Confidence	Protein Accessions	Sequence	Modifications	Modifications in Master Proteins (all Sites)	Theo. MH+ [Da]	m/z [Da] (by Search Engine): Sequest HT	DeltaM [ppm] (by Search Engine): Sequest HT	# Protein Groups	# PSMs	# Missed Cleavages	Abundance: F1: Sample	Abundances (Normalized): F1: Sample	Contaminant	XCorr (by Search Engine): Sequest HT	Quan Info	Top Apex RT [min]
	High	ABV76870.1	FWANFGGALK			1110.57	555.791	2.16	1	1	0	2.8009e+06	2.8009e+06	FALSE	1.8		22.64
	High	ABV76870.1	LLSSPQIEGLLSK			1384.8	692.907	0.97	1	1	0	9232114	9232114	FALSE	3.17		23.3
FALSE	Master Protein	ABV75883.1	DNA gyrase subunit A [Rickettsia rickettsii str. 'Sheila Smith']		905	100.7	5.54	9	8	8	8	5.33261e+06	5.33261e+06	FALSE	0	17.51	0	77
	Confidence	Protein Accessions	Sequence	Modifications	Modifications in Master Proteins (all Sites)	Theo. MH+ [Da]	m/z [Da] (by Search Engine): Sequest HT	DeltaM [ppm] (by Search Engine): Sequest HT	# Protein Groups	# PSMs	# Missed Cleavages	Abundance: F1: Sample	Abundances (Normalized): F1: Sample	Contaminant	XCorr (by Search Engine): Sequest HT	Quan Info	Top Apex RT [min]
	High	ABV75883.1	RSDLLDFK			993.536	497.273	1.59	1	1	1	3.14008e+06	3.14008e+06	FALSE	1.79		15.85
	High	ABV75883.1	NKLEEDLK			988.531	494.768	-2.18	1	1	1	1.98944e+06	1.98944e+06	FALSE	1.73		10.06
	High	ABV75883.1	VKEEFATPR			1076.57	538.792	3.45	1	1	1	976907	976907	FALSE	1.92		10.55
	High	ABV75883.1	YHPHGDSAIYDALVR			1713.83	571.951	1.84	1	1	0	3.03695e+06	3.03695e+06	FALSE	2.5		16.33
	High	ABV75883.1	TGLVVGVMPVK	1xOxidation [M8]		1115.65	558.33	3.43	1	1	0	1.58766e+06	1.58766e+06	FALSE	1.91		17.41
	High	ABV75883.1	FPVESLR			847.467	424.238	1.78	1	1	0	6.09692e+06	6.09692e+06	FALSE	1.76		16.3
	High	ABV75883.1	AEIENIGNSR			1102.55	551.777	-1.3	1	1	0	1.2344e+06	1.2344e+06	FALSE	2.28		12.59
	High	ABV75883.1	LLEILKEELIK			1340.84	447.62	3.56	1	1	1	6.76083e+06	6.76083e+06	FALSE	3.62		23.32
FALSE	Master Protein	ABV75796.1	hypothetical protein A1G_01070 [Rickettsia rickettsii str. 'Sheila Smith']		704	80	8.88	15	9	10	9	4.9584e+06	4.9584e+06	FALSE	0	26.2	0	47
	Confidence	Protein Accessions	Sequence	Modifications	Modifications in Master Proteins (all Sites)	Theo. MH+ [Da]	m/z [Da] (by Search Engine): Sequest HT	DeltaM [ppm] (by Search Engine): Sequest HT	# Protein Groups	# PSMs	# Missed Cleavages	Abundance: F1: Sample	Abundances (Normalized): F1: Sample	Contaminant	XCorr (by Search Engine): Sequest HT	Quan Info	Top Apex RT [min]
	High	ABV75796.1	VAQQAEFEEK			1178.57	589.789	1.95	1	1	0	4763549	4763549	FALSE	2.49		11.49
	High	ABV75796.1	YQDNIENTTNLLNAK			1750.86	875.936	1.97	1	1	0			FALSE	3.4	No Quan Values
	High	ABV75796.1	TDKVEVQIADPAK			1413.76	471.925	2.08	1	1	1	3672086	3672086	FALSE	2.36		14.06
	High	ABV75796.1	ENYLTEQDIK			1252.61	626.808	2.68	1	1	0	3.06585e+06	3.06585e+06	FALSE	2.4		16.32
	High	ABV75796.1	ENLVNMQEVAK	1xOxidation [M6]		1290.64	645.821	-0.22	1	1	0	2.98522e+06	2.98522e+06	FALSE	2.39		13.2
	High	ABV75796.1	EIAFSQLQAR			1162.62	581.815	0.85	1	1	0	5748785	5748785	FALSE	2.49		18.47
	High	ABV75796.1	ENLVNMQEVAK			1274.64	637.826	2.49	1	1	0	1.99002e+06	1.99002e+06	FALSE	2.12		16.94
	High	ABV75796.1	DGVQELIGSTMYQFLLHDR			2222.09	741.372	4.54	1	1	0	1.73643e+06	1.73643e+06	FALSE	3.6		32.21
	High	ABV75796.1	IGNVLQQK			899.531	450.269	0.11	1	1	0	4362856	4362856	FALSE	2.44		12.29
	High	ABV75796.1	LASLIVDFTK			1106.65	553.828	1.96	1	1	0	4.2131e+06	4.2131e+06	FALSE	2.51		23.86
FALSE	Master Protein	ABV75750.1	hypothetical protein A1G_00820 [Rickettsia rickettsii str. 'Sheila Smith']		986	108.1	5.86	4	4	4	4	4.87481e+06	4.87481e+06	FALSE	0	9.26	0	34
	Confidence	Protein Accessions	Sequence	Modifications	Modifications in Master Proteins (all Sites)	Theo. MH+ [Da]	m/z [Da] (by Search Engine): Sequest HT	DeltaM [ppm] (by Search Engine): Sequest HT	# Protein Groups	# PSMs	# Missed Cleavages	Abundance: F1: Sample	Abundances (Normalized): F1: Sample	Contaminant	XCorr (by Search Engine): Sequest HT	Quan Info	Top Apex RT [min]
	High	ABV75750.1	TSISTPAPR			929.505	465.257	2.08	1	1	0	6478506	6478506	FALSE	2.43		11.28
	High	ABV75750.1	EQEGGEISER			1133.51	567.258	1.15	1	1	0	1919568	1919568	FALSE	2.18		9.48
	High	ABV75750.1	EIDNTLPSQEK			1273.63	637.318	0.93	1	1	0	3.88106e+06	3.88106e+06	FALSE	2.01		13.52
	High	ABV75750.1	AWNELVASGGGR			1216.61	608.809	3.87	1	1	0	4.26485e+06	4.26485e+06	FALSE	2.64		17.46
FALSE	Master Protein	ABV76805.1	dihydrolipoamide dehydrogenase [Rickettsia rickettsii str. 'Sheila Smith']		459	49.2	8.59	5	2	2	2	4856985	4856985	FALSE	0	5.56	0	56
	Confidence	Protein Accessions	Sequence	Modifications	Modifications in Master Proteins (all Sites)	Theo. MH+ [Da]	m/z [Da] (by Search Engine): Sequest HT	DeltaM [ppm] (by Search Engine): Sequest HT	# Protein Groups	# PSMs	# Missed Cleavages	Abundance: F1: Sample	Abundances (Normalized): F1: Sample	Contaminant	XCorr (by Search Engine): Sequest HT	Quan Info	Top Apex RT [min]
	High	ABV76805.1	ALVSGDSDGLIK			1174.63	587.821	2.91	1	1	0	4856985	4856985	FALSE	3.09		17.52
	High	ABV76805.1	AGNIIIATGAR			1056.62	528.812	0	1	1	0			FALSE	2.47	No Quan Values
FALSE	Master Protein	ABV76777.1	DNA polymerase III subunit alpha [Rickettsia rickettsii str. 'Sheila Smith']		1181	132.6	6.01	9	10	10	10	4.82919e+06	4.82919e+06	FALSE	0	22.51	0	84
	Confidence	Protein Accessions	Sequence	Modifications	Modifications in Master Proteins (all Sites)	Theo. MH+ [Da]	m/z [Da] (by Search Engine): Sequest HT	DeltaM [ppm] (by Search Engine): Sequest HT	# Protein Groups	# PSMs	# Missed Cleavages	Abundance: F1: Sample	Abundances (Normalized): F1: Sample	Contaminant	XCorr (by Search Engine): Sequest HT	Quan Info	Top Apex RT [min]
	High	ABV76777.1	QIVNLLAAR			997.615	499.313	3.3	1	1	0	2.12985e+06	2.12985e+06	FALSE	2.01		19.49
	High	ABV76777.1	SAVNPVSLEQAMR	1xOxidation [M12]		1417.71	709.359	0.33	1	1	0	1.74453e+06	1.74453e+06	FALSE	1.85		16.23
	High	ABV76777.1	LVIDTSLILEGLHR			1578.92	526.981	4.63	1	1	0	3.15755e+06	3.15755e+06	FALSE	2.84		26.25
	High	ABV76777.1	VGQIITFGK			962.567	481.787	0.76	1	1	0	4.12837e+06	4.12837e+06	FALSE	2.15		18.04
	High	ABV76777.1	SITDFIER			980.505	490.757	2.07	1	1	0	3349933	3349933	FALSE	1.72		20.63
	High	ABV76777.1	FGLLFER			881.488	441.248	1.38	1	1	0	3.01611e+06	3.01611e+06	FALSE	2.13		22.75
	High	ABV76777.1	GAIANNISESQAK			1302.66	651.836	-0.08	1	1	0	1.73064e+06	1.73064e+06	FALSE	2.97		11.85
	High	ABV76777.1	ATIYLQSADVK			1208.65	604.831	2.74	1	1	0	3536001	3536001	FALSE	2.98		16.46
	High	ABV76777.1	DATEGLLAR			945.5	473.255	3.16	1	1	0	6823197	6823197	FALSE	2.02		17.35
	High	ABV76777.1	GVTPNFGK			819.436	410.221	-1.53	1	1	0	2.7812e+06	2.7812e+06	FALSE	1.84		12.91
FALSE	Master Protein	ABV76873.1	trigger factor [Rickettsia rickettsii str. 'Sheila Smith']		445	51	6.99	13	6	6	6	4.59261e+06	4.59261e+06	FALSE	0	14.94	0	134
	Confidence	Protein Accessions	Sequence	Modifications	Modifications in Master Proteins (all Sites)	Theo. MH+ [Da]	m/z [Da] (by Search Engine): Sequest HT	DeltaM [ppm] (by Search Engine): Sequest HT	# Protein Groups	# PSMs	# Missed Cleavages	Abundance: F1: Sample	Abundances (Normalized): F1: Sample	Contaminant	XCorr (by Search Engine): Sequest HT	Quan Info	Top Apex RT [min]
	High	ABV76873.1	ITIPDLK			799.492	400.25	1.42	1	1	0	3.50551e+06	3.50551e+06	FALSE	1.71		18.93
	High	ABV76873.1	NEGLDFHAR			1058.5	529.754	0.01	1	1	0			FALSE	2	No Quan Values
	High	ABV76873.1	YLEAEEQR			1037.49	519.25	2.45	1	1	0	2.70265e+06	2.70265e+06	FALSE	1.77		11.22
	High	ABV76873.1	AVHTAEPTVIDDEFAK			1742.86	581.626	2.3	1	1	0	4.35784e+06	4.35784e+06	FALSE	4.24		16.67
	High	ABV76873.1	IGLLLAEYAK			1090.65	545.83	2.14	1	1	0	5914498	5914498	FALSE	2.79		22.8
	High	ABV76873.1	IEELQNESDK			1204.57	602.791	3.81	1	1	0	2.22177e+06	2.22177e+06	FALSE	2.43		11.36
FALSE	Master Protein	ABV76271.1	polynucleotide phosphorylase/polyadenylase [Rickettsia rickettsii str. 'Sheila Smith']		748	82	6.64	2	2	2	2	4.557e+06	4.557e+06	FALSE	0	3.5	0	28
	Confidence	Protein Accessions	Sequence	Modifications	Modifications in Master Proteins (all Sites)	Theo. MH+ [Da]	m/z [Da] (by Search Engine): Sequest HT	DeltaM [ppm] (by Search Engine): Sequest HT	# Protein Groups	# PSMs	# Missed Cleavages	Abundance: F1: Sample	Abundances (Normalized): F1: Sample	Contaminant	XCorr (by Search Engine): Sequest HT	Quan Info	Top Apex RT [min]
	High	ABV76271.1	VALEQAR			786.447	393.726	-1.63	1	1	0	1.39518e+06	1.39518e+06	FALSE	1.79		10.08
	High	ABV76271.1	AINPILPNK			979.593	490.3	0.12	1	1	0	7718816	7718816	FALSE	1.71		16.17
FALSE	Master Protein	ABV76571.1	30S ribosomal protein S11 [Rickettsia rickettsii str. 'Sheila Smith']		127	13.6	11.3	10	2	2	2	4.41688e+06	4.41688e+06	FALSE	0	5.41	0	111
	Confidence	Protein Accessions	Sequence	Modifications	Modifications in Master Proteins (all Sites)	Theo. MH+ [Da]	m/z [Da] (by Search Engine): Sequest HT	DeltaM [ppm] (by Search Engine): Sequest HT	# Protein Groups	# PSMs	# Missed Cleavages	Abundance: F1: Sample	Abundances (Normalized): F1: Sample	Contaminant	XCorr (by Search Engine): Sequest HT	Quan Info	Top Apex RT [min]
	High	ABV76571.1	ATPYAAQVTVDR			1291.66	646.336	0.3	1	1	0	7.56307e+06	7.56307e+06	FALSE	2.79		15.16
	High	ABV76571.1	KATPYAAQVTVDR			1419.76	473.925	0.31	1	1	1	1.2707e+06	1.2707e+06	FALSE	2.62		12.32
FALSE	Master Protein	ABV75713.1	NAD(p) transhydrogenase subunit beta [Rickettsia rickettsii str. 'Sheila Smith']		465	49.8	6.64	5	3	3	3	4325280	4325280	FALSE	0	6.29	0	74
	Confidence	Protein Accessions	Sequence	Modifications	Modifications in Master Proteins (all Sites)	Theo. MH+ [Da]	m/z [Da] (by Search Engine): Sequest HT	DeltaM [ppm] (by Search Engine): Sequest HT	# Protein Groups	# PSMs	# Missed Cleavages	Abundance: F1: Sample	Abundances (Normalized): F1: Sample	Contaminant	XCorr (by Search Engine): Sequest HT	Quan Info	Top Apex RT [min]
	High	ABV75713.1	VLELEEINR			1114.61	557.81	2.09	1	1	0	6934106	6934106	FALSE	2.5		18.61
	High	ABV75713.1	VVEEIVK			815.487	408.247	-1.8	1	1	0	3.73739e+06	3.73739e+06	FALSE	1.75		12.95
	High	ABV75713.1	EMVDILER			1004.51	502.758	1.27	1	1	0	2.30435e+06	2.30435e+06	FALSE	2.04		20.03
FALSE	Master Protein	ABV75898.1	multidrug resistance ABC transporter ATP-binding protein [Rickettsia rickettsii str. 'Sheila Smith']		589	67	7.06	6	3	3	3	4.20315e+06	4.20315e+06	FALSE	0	8.1	0	4
	Confidence	Protein Accessions	Sequence	Modifications	Modifications in Master Proteins (all Sites)	Theo. MH+ [Da]	m/z [Da] (by Search Engine): Sequest HT	DeltaM [ppm] (by Search Engine): Sequest HT	# Protein Groups	# PSMs	# Missed Cleavages	Abundance: F1: Sample	Abundances (Normalized): F1: Sample	Contaminant	XCorr (by Search Engine): Sequest HT	Quan Info	Top Apex RT [min]
	High	ABV75898.1	VGLVGFSGSGK			1007.55	504.282	4.39	1	1	0	3.77878e+06	3.77878e+06	FALSE	2.45		16.95
	High	ABV75898.1	FFQDNLAGHISNR			1518.74	506.921	3.22	1	1	0	3.06878e+06	3.06878e+06	FALSE	2.8		16.45
	High	ABV75898.1	EATLEEVIEAAK			1302.68	651.846	4.89	1	1	0	5.76188e+06	5.76188e+06	FALSE	2.85		23.43
FALSE	Master Protein	ABV76820.1	glutathione-regulated potassium-efflux system protein kefB [Rickettsia rickettsii str. 'Sheila Smith']		575	61.6	5.69	6	3	3	3	4.1791e+06	4.1791e+06	FALSE	0	7.75	0	91
	Confidence	Protein Accessions	Sequence	Modifications	Modifications in Master Proteins (all Sites)	Theo. MH+ [Da]	m/z [Da] (by Search Engine): Sequest HT	DeltaM [ppm] (by Search Engine): Sequest HT	# Protein Groups	# PSMs	# Missed Cleavages	Abundance: F1: Sample	Abundances (Normalized): F1: Sample	Contaminant	XCorr (by Search Engine): Sequest HT	Quan Info	Top Apex RT [min]
	High	ABV76820.1	NIGISEQEINR			1272.65	636.831	0.93	1	1	0	7.3647e+06	7.3647e+06	FALSE	2.78		15.71
	High	ABV76820.1	TPTQMIELGAR			1216.64	608.822	0.79	1	1	0	2.46208e+06	2.46208e+06	FALSE	2.24		17.92
	High	ABV76820.1	KEDALSEAEDND			1335.55	668.281	0.24	1	1	1	2.71053e+06	2.71053e+06	FALSE	2.73		13.32
FALSE	Master Protein	ABV75954.1	ribonuclease E [Rickettsia rickettsii str. 'Sheila Smith']		690	78.5	7.42	9	5	5	5	4.08449e+06	4.08449e+06	FALSE	0	10.71	0	102
	Confidence	Protein Accessions	Sequence	Modifications	Modifications in Master Proteins (all Sites)	Theo. MH+ [Da]	m/z [Da] (by Search Engine): Sequest HT	DeltaM [ppm] (by Search Engine): Sequest HT	# Protein Groups	# PSMs	# Missed Cleavages	Abundance: F1: Sample	Abundances (Normalized): F1: Sample	Contaminant	XCorr (by Search Engine): Sequest HT	Quan Info	Top Apex RT [min]
	High	ABV75954.1	VVESNAGLEEAQAAPK			1612.82	806.915	2.56	1	1	0	3.16756e+06	3.16756e+06	FALSE	2.4		14.41
	High	ABV75954.1	TNLEAAQEVAK			1173.61	587.309	-0.61	1	1	0	5.15671e+06	5.15671e+06	FALSE	2.61		13.18
	High	ABV75954.1	FQVEEQLVK			1119.6	560.308	2.91	1	1	0	3.81925e+06	3.81925e+06	FALSE	2.02		17.45
	High	ABV75954.1	DLSGLIVVDFIDMSEAK	1xOxidation [M13]		1867.94	934.475	3.96	1	1	0	749793	749793	FALSE	1.77		34.62
	High	ABV75954.1	IIIDANFPSETR			1375.72	688.366	2.48	1	1	0	3.2775e+06	3.2775e+06	FALSE	1.9		20.95
FALSE	Master Protein	ABV76546.1	propionyl-CoA carboxylase alpha chain precursor [Rickettsia rickettsii str. 'Sheila Smith']		665	73.2	5.92	3	2	2	2	4.07267e+06	4.07267e+06	FALSE	0	5.5	0	60
	Confidence	Protein Accessions	Sequence	Modifications	Modifications in Master Proteins (all Sites)	Theo. MH+ [Da]	m/z [Da] (by Search Engine): Sequest HT	DeltaM [ppm] (by Search Engine): Sequest HT	# Protein Groups	# PSMs	# Missed Cleavages	Abundance: F1: Sample	Abundances (Normalized): F1: Sample	Contaminant	XCorr (by Search Engine): Sequest HT	Quan Info	Top Apex RT [min]
	High	ABV76546.1	IIAYSEPAK			991.546	496.277	0.44	1	1	0	5247168	5247168	FALSE	2.33		13.2
	High	ABV76546.1	LEAANSFSDDR			1224.55	612.779	1.49	1	1	0	2.89817e+06	2.89817e+06	FALSE	3.17		13.88
FALSE	Master Protein	ABV76411.1	hypothetical protein A1G_04555 [Rickettsia rickettsii str. 'Sheila Smith']		959	106.9	6.62	4	4	4	4	3.87942e+06	3.87942e+06	FALSE	0	8.74	0	43
	Confidence	Protein Accessions	Sequence	Modifications	Modifications in Master Proteins (all Sites)	Theo. MH+ [Da]	m/z [Da] (by Search Engine): Sequest HT	DeltaM [ppm] (by Search Engine): Sequest HT	# Protein Groups	# PSMs	# Missed Cleavages	Abundance: F1: Sample	Abundances (Normalized): F1: Sample	Contaminant	XCorr (by Search Engine): Sequest HT	Quan Info	Top Apex RT [min]
	High	ABV76411.1	QAQNNLNQATPK			1326.68	663.841	-0.81	1	1	0	732840	732840	FALSE	1.82		9.62
	High	ABV76411.1	SFENLTSSIDK			1240.61	620.807	0.74	1	1	0	3135104	3135104	FALSE	2.56		18.44
	High	ABV76411.1	LSFSDLER			966.489	483.748	-0.03	1	1	0	4.35254e+06	4.35254e+06	FALSE	1.98		20.09
	High	ABV76411.1	AANLAGINK			871.5	436.254	0.38	1	1	0	4150620	4150620	FALSE	2.38		11.55
FALSE	Master Protein	ABV76549.1	acylglycerophosphoethanolamine acyltransferase [Rickettsia rickettsii str. 'Sheila Smith']		1140	128.5	9.03	2	2	2	2	3.80512e+06	3.80512e+06	FALSE	0	4.69	0	23
	Confidence	Protein Accessions	Sequence	Modifications	Modifications in Master Proteins (all Sites)	Theo. MH+ [Da]	m/z [Da] (by Search Engine): Sequest HT	DeltaM [ppm] (by Search Engine): Sequest HT	# Protein Groups	# PSMs	# Missed Cleavages	Abundance: F1: Sample	Abundances (Normalized): F1: Sample	Contaminant	XCorr (by Search Engine): Sequest HT	Quan Info	Top Apex RT [min]
	High	ABV76549.1	ITITILPPVK			1094.72	547.864	1.29	1	1	0	4.12912e+06	4.12912e+06	FALSE	2.71		23.11
	High	ABV76549.1	VAIFPEGR			888.494	444.751	1.15	1	1	0	3.48111e+06	3.48111e+06	FALSE	1.98		16.73
FALSE	Master Protein	ABV76419.1	translation initiation factor IF-2 [Rickettsia rickettsii str. 'Sheila Smith']		831	91	6.95	13	9	9	9	3.51575e+06	3.51575e+06	FALSE	0	21.43	0	90
	Confidence	Protein Accessions	Sequence	Modifications	Modifications in Master Proteins (all Sites)	Theo. MH+ [Da]	m/z [Da] (by Search Engine): Sequest HT	DeltaM [ppm] (by Search Engine): Sequest HT	# Protein Groups	# PSMs	# Missed Cleavages	Abundance: F1: Sample	Abundances (Normalized): F1: Sample	Contaminant	XCorr (by Search Engine): Sequest HT	Quan Info	Top Apex RT [min]
	High	ABV76419.1	AAEQSQLNDPSK			1287.62	644.313	0.91	1	1	0	1.53998e+06	1.53998e+06	FALSE	2.42		9.77
	High	ABV76419.1	QQNTEDNKVEVSAK	1xGln->pyro-Glu [N-Term]		1572.75	786.878	-1.29	1	1	1	1.64537e+06	1.64537e+06	FALSE	2.56		11.57
	High	ABV76419.1	SSTGSATTLSLNK			1266.65	633.831	1.56	1	1	0	1236956	1236956	FALSE	1.98		13.43
	High	ABV76419.1	TQTVEAINHAK			1211.64	404.55	-1.05	1	1	0	1.86173e+06	1.86173e+06	FALSE	2.33		8.98
	High	ABV76419.1	FNIVQNEK			991.521	496.264	0.88	1	1	0	4.11703e+06	4.11703e+06	FALSE	1.93		13.93
	High	ABV76419.1	ANPFGSAAGVVIESK			1446.76	723.885	2.27	1	1	0	2880755	2880755	FALSE	2.5		20.44
	High	ABV76419.1	APVVTVMGHVDHGK			1446.75	482.923	1.31	1	1	0	1.21894e+06	1.21894e+06	FALSE	3.79		12.05
	High	ABV76419.1	LPSDEIK			801.435	401.222	0.8	1	1	0	3549479	3549479	FALSE	1.79		12.08
	High	ABV76419.1	LASINQSANSK			1132.6	566.801	-0.47	1	1	0	1.36878e+06	1.36878e+06	FALSE	2.13		9.84
FALSE	Master Protein	ABV76714.1	serine hydroxymethyltransferase [Rickettsia rickettsii str. 'Sheila Smith']		420	46	6.32	12	5	5	5	3.35797e+06	3.35797e+06	FALSE	0	11.3	0	48
	Confidence	Protein Accessions	Sequence	Modifications	Modifications in Master Proteins (all Sites)	Theo. MH+ [Da]	m/z [Da] (by Search Engine): Sequest HT	DeltaM [ppm] (by Search Engine): Sequest HT	# Protein Groups	# PSMs	# Missed Cleavages	Abundance: F1: Sample	Abundances (Normalized): F1: Sample	Contaminant	XCorr (by Search Engine): Sequest HT	Quan Info	Top Apex RT [min]
	High	ABV76714.1	SYIQQVISNAK			1250.67	625.842	2.89	1	1	0	2.69701e+06	2.69701e+06	FALSE	2.37		18.73
	High	ABV76714.1	GGLILSNDEEIGHK			1481.76	494.592	1.8	1	1	0	3337687	3337687	FALSE	3.13		15.7
	High	ABV76714.1	ALASSLQER			974.527	487.767	0.32	1	1	0	4.03921e+06	4.03921e+06	FALSE	2.24		12.22
	High	ABV76714.1	LGTPACTTR	1xCarbamidomethyl [C6]		976.488	488.748	1.29	1	1	0	867037	867037	FALSE	1.81		9.9
	High	ABV76714.1	LAANSLDR			859.463	430.236	2.03	1	1	0	2.6253e+06	2.6253e+06	FALSE	1.75		11.16
FALSE	Master Protein	ABV76570.1	DNA-directed RNA polymerase subunit alpha [Rickettsia rickettsii str. 'Sheila Smith']		340	38.2	5.33	7	2	2	2	3.25734e+06	3.25734e+06	FALSE	0	5.69	0	41
	Confidence	Protein Accessions	Sequence	Modifications	Modifications in Master Proteins (all Sites)	Theo. MH+ [Da]	m/z [Da] (by Search Engine): Sequest HT	DeltaM [ppm] (by Search Engine): Sequest HT	# Protein Groups	# PSMs	# Missed Cleavages	Abundance: F1: Sample	Abundances (Normalized): F1: Sample	Contaminant	XCorr (by Search Engine): Sequest HT	Quan Info	Top Apex RT [min]
	High	ABV76570.1	VGQVTDYDK			1024.49	512.752	2.73	1	1	0	3727096	3727096	FALSE	2.61		11.47
	High	ABV76570.1	IPAIEHEFSSIPGVK			1623.87	541.964	1.26	1	1	0	2.78758e+06	2.78758e+06	FALSE	3.08		20.28
FALSE	Master Protein	ABV76443.1	nitrogen assimilation regulatory protein ntrX [Rickettsia rickettsii str. 'Sheila Smith']		474	53.4	8.82	7	4	4	4	3.17311e+06	3.17311e+06	FALSE	0	8.67	0	58
	Confidence	Protein Accessions	Sequence	Modifications	Modifications in Master Proteins (all Sites)	Theo. MH+ [Da]	m/z [Da] (by Search Engine): Sequest HT	DeltaM [ppm] (by Search Engine): Sequest HT	# Protein Groups	# PSMs	# Missed Cleavages	Abundance: F1: Sample	Abundances (Normalized): F1: Sample	Contaminant	XCorr (by Search Engine): Sequest HT	Quan Info	Top Apex RT [min]
	High	ABV76443.1	LVILLTR			827.571	414.291	2.99	1	1	0	1.85559e+06	1.85559e+06	FALSE	1.84		20.35
	High	ABV76443.1	VAANSTQALK			1002.56	501.783	0.2	1	1	0	1.64251e+06	1.64251e+06	FALSE	1.95		9.43
	High	ABV76443.1	LNVSSLK			760.456	380.732	-0.14	1	1	0	3.53609e+06	3.53609e+06	FALSE	1.87		13.36
	High	ABV76443.1	INQELFGESEK			1293.63	647.321	2.55	1	1	0	4.12765e+06	4.12765e+06	FALSE	3.02		16.31
FALSE	Master Protein	ABV76372.1	dihydrolipoamide dehydrogenase [Rickettsia rickettsii str. 'Sheila Smith']		459	49	6.37	4	2	2	2	2.85469e+06	2.85469e+06	FALSE	0	3.98	0	26
	Confidence	Protein Accessions	Sequence	Modifications	Modifications in Master Proteins (all Sites)	Theo. MH+ [Da]	m/z [Da] (by Search Engine): Sequest HT	DeltaM [ppm] (by Search Engine): Sequest HT	# Protein Groups	# PSMs	# Missed Cleavages	Abundance: F1: Sample	Abundances (Normalized): F1: Sample	Contaminant	XCorr (by Search Engine): Sequest HT	Quan Info	Top Apex RT [min]
	High	ABV76372.1	ISSSNIVEVNK			1189.64	595.327	3.26	1	1	0	1.71902e+06	1.71902e+06	FALSE	2.23		14.23
	High	ABV76372.1	VVLDLTK			787.492	394.251	2.68	1	1	0	3.99035e+06	3.99035e+06	FALSE	1.75		16.5
FALSE	Master Protein	ABV76237.1	hypothetical protein A1G_03530 [Rickettsia rickettsii str. 'Sheila Smith']		450	50.9	7.99	9	4	4	4	2.84821e+06	2.84821e+06	FALSE	0	8.64	0	135
	Confidence	Protein Accessions	Sequence	Modifications	Modifications in Master Proteins (all Sites)	Theo. MH+ [Da]	m/z [Da] (by Search Engine): Sequest HT	DeltaM [ppm] (by Search Engine): Sequest HT	# Protein Groups	# PSMs	# Missed Cleavages	Abundance: F1: Sample	Abundances (Normalized): F1: Sample	Contaminant	XCorr (by Search Engine): Sequest HT	Quan Info	Top Apex RT [min]
	High	ABV76237.1	VNQLSQVEFK			1191.64	596.324	3.14	1	1	0	3.31112e+06	3.31112e+06	FALSE	2.4		16.55
	High	ABV76237.1	SPQITPNPSTK			1169.62	585.312	0.36	1	1	0	2.23031e+06	2.23031e+06	FALSE	1.93		11.65
	High	ABV76237.1	DQAIEILK			929.53	465.269	1.48	1	1	0	3.0032e+06	3.0032e+06	FALSE	1.83		18.75
	High	ABV76237.1	LDSTYLTENSTK			1371.66	686.335	-0.23	1	1	0			FALSE	2.48	No Quan Values
FALSE	Master Protein	ABV76343.1	hypothetical protein A1G_04155 [Rickettsia rickettsii str. 'Sheila Smith']		290	33.7	9.11	6	2	2	2	2837861	2837861	FALSE	0	4.39	0	64
	Confidence	Protein Accessions	Sequence	Modifications	Modifications in Master Proteins (all Sites)	Theo. MH+ [Da]	m/z [Da] (by Search Engine): Sequest HT	DeltaM [ppm] (by Search Engine): Sequest HT	# Protein Groups	# PSMs	# Missed Cleavages	Abundance: F1: Sample	Abundances (Normalized): F1: Sample	Contaminant	XCorr (by Search Engine): Sequest HT	Quan Info	Top Apex RT [min]
	High	ABV76343.1	IVVIDTK			787.492	394.251	2.14	1	1	0	3.55409e+06	3.55409e+06	FALSE	1.88		14.17
	High	ABV76343.1	INLIVANTK			985.604	493.307	3.65	1	1	0	2.12163e+06	2.12163e+06	FALSE	2.51		17.16
FALSE	Master Protein	ABV76498.1	hypothetical protein A1G_05015 [Rickettsia rickettsii str. 'Sheila Smith']		494	56.1	9.44	6	2	2	2	2.76568e+06	2.76568e+06	FALSE	0	6.37	0	122
	Confidence	Protein Accessions	Sequence	Modifications	Modifications in Master Proteins (all Sites)	Theo. MH+ [Da]	m/z [Da] (by Search Engine): Sequest HT	DeltaM [ppm] (by Search Engine): Sequest HT	# Protein Groups	# PSMs	# Missed Cleavages	Abundance: F1: Sample	Abundances (Normalized): F1: Sample	Contaminant	XCorr (by Search Engine): Sequest HT	Quan Info	Top Apex RT [min]
	High	ABV76498.1	PAQNVNKPSGLESIFAR			1827.97	609.996	1.8	1	1	0	2.76568e+06	2.76568e+06	FALSE	3.86		18.38
	High	ABV76498.1	SEEQLTNEAIK			1261.63	631.316	-2.45	1	1	0			FALSE	2.51	No Quan Values
FALSE	Master Protein	ABV75707.1	hypothetical protein A1G_00605 [Rickettsia rickettsii str. 'Sheila Smith']		438	48	9.16	7	2	2	2	2.69116e+06	2.69116e+06	FALSE	0	4.49	0	128
	Confidence	Protein Accessions	Sequence	Modifications	Modifications in Master Proteins (all Sites)	Theo. MH+ [Da]	m/z [Da] (by Search Engine): Sequest HT	DeltaM [ppm] (by Search Engine): Sequest HT	# Protein Groups	# PSMs	# Missed Cleavages	Abundance: F1: Sample	Abundances (Normalized): F1: Sample	Contaminant	XCorr (by Search Engine): Sequest HT	Quan Info	Top Apex RT [min]
	High	ABV75707.1	TINDVIAGAK			1001.56	501.286	2.16	1	1	0	2.69116e+06	2.69116e+06	FALSE	1.71		15.67
	High	ABV75707.1	GFQAGVSYTPDTANTGGNR			1912.88	956.944	1	1	1	0			FALSE	2.78	No Quan Values
FALSE	Master Protein	ABV76591.1	50S ribosomal protein L2 [Rickettsia rickettsii str. 'Sheila Smith']		273	30.2	10.4	14	3	3	3	2.20194e+06	2.20194e+06	FALSE	0	6.64	0	9
	Confidence	Protein Accessions	Sequence	Modifications	Modifications in Master Proteins (all Sites)	Theo. MH+ [Da]	m/z [Da] (by Search Engine): Sequest HT	DeltaM [ppm] (by Search Engine): Sequest HT	# Protein Groups	# PSMs	# Missed Cleavages	Abundance: F1: Sample	Abundances (Normalized): F1: Sample	Contaminant	XCorr (by Search Engine): Sequest HT	Quan Info	Top Apex RT [min]
	High	ABV76591.1	ATIGSISNPDQK			1230.63	615.82	-0.37	1	1	0	3.51476e+06	3.51476e+06	FALSE	2.26		13.48
	High	ABV76591.1	IDVSAIVER			1001.56	501.285	1.12	1	1	0	2.45256e+06	2.45256e+06	FALSE	1.96		19.93
	High	ABV76591.1	GVAMNPVDHPHGGGEGK	1xOxidation [M4]		1674.77	558.926	-1.27	1	1	0	638510	638510	FALSE	2.41		8.32
FALSE	Master Protein	ABV75812.1	outer membrane protein omp1 [Rickettsia rickettsii str. 'Sheila Smith']		768	87	8.87	3	2	2	2	2.10814e+06	2.10814e+06	FALSE	0	4.04	0	11
	Confidence	Protein Accessions	Sequence	Modifications	Modifications in Master Proteins (all Sites)	Theo. MH+ [Da]	m/z [Da] (by Search Engine): Sequest HT	DeltaM [ppm] (by Search Engine): Sequest HT	# Protein Groups	# PSMs	# Missed Cleavages	Abundance: F1: Sample	Abundances (Normalized): F1: Sample	Contaminant	XCorr (by Search Engine): Sequest HT	Quan Info	Top Apex RT [min]
	High	ABV75812.1	VIFDIAEGPK			1088.6	544.804	1.95	1	1	0	2.27529e+06	2.27529e+06	FALSE	1.97		20.76
	High	ABV75812.1	VTNEGLGGER			1031.51	516.261	2.28	1	1	0	1.94099e+06	1.94099e+06	FALSE	2.07		9.94
FALSE	Master Protein	ABV76520.1	50S ribosomal protein L25/general stress protein Ctc [Rickettsia rickettsii str. 'Sheila Smith']		203	22.6	9.69	12	2	2	2	1.80537e+06	1.80537e+06	FALSE	0	4.99	0	71
	Confidence	Protein Accessions	Sequence	Modifications	Modifications in Master Proteins (all Sites)	Theo. MH+ [Da]	m/z [Da] (by Search Engine): Sequest HT	DeltaM [ppm] (by Search Engine): Sequest HT	# Protein Groups	# PSMs	# Missed Cleavages	Abundance: F1: Sample	Abundances (Normalized): F1: Sample	Contaminant	XCorr (by Search Engine): Sequest HT	Quan Info	Top Apex RT [min]
	High	ABV76520.1	VPAIIYGAGK			988.583	494.796	2.44	1	1	0	2.8283e+06	2.8283e+06	FALSE	2.37		16.83
	High	ABV76520.1	TEAEGEQQAAEAGK			1418.64	709.822	-1.68	1	1	0	782436	782436	FALSE	2.62		9.28
FALSE	Master Protein	ABV76803.1	F0F1 ATP synthase subunit alpha [Rickettsia rickettsii str. 'Sheila Smith']		510	56	5.76	5	2	2	2	1.77439e+06	1.77439e+06	FALSE	0	4.87	0	115
	Confidence	Protein Accessions	Sequence	Modifications	Modifications in Master Proteins (all Sites)	Theo. MH+ [Da]	m/z [Da] (by Search Engine): Sequest HT	DeltaM [ppm] (by Search Engine): Sequest HT	# Protein Groups	# PSMs	# Missed Cleavages	Abundance: F1: Sample	Abundances (Normalized): F1: Sample	Contaminant	XCorr (by Search Engine): Sequest HT	Quan Info	Top Apex RT [min]
	High	ABV76803.1	TSVSEPVQTGIK			1245.67	623.338	-0.39	1	1	0			FALSE	2.28	No Quan Values
	High	ABV76803.1	VVDALGNPIDGK			1197.65	599.328	0.92	1	1	0	1.77439e+06	1.77439e+06	FALSE	2.6		17.55
FALSE	Master Protein	ABV76420.1	transcription elongation factor NusA [Rickettsia rickettsii str. 'Sheila Smith']		503	56.5	5.06	7	2	2	2	1.62929e+06	1.62929e+06	FALSE	0	5.09	0	133
	Confidence	Protein Accessions	Sequence	Modifications	Modifications in Master Proteins (all Sites)	Theo. MH+ [Da]	m/z [Da] (by Search Engine): Sequest HT	DeltaM [ppm] (by Search Engine): Sequest HT	# Protein Groups	# PSMs	# Missed Cleavages	Abundance: F1: Sample	Abundances (Normalized): F1: Sample	Contaminant	XCorr (by Search Engine): Sequest HT	Quan Info	Top Apex RT [min]
	High	ABV76420.1	IVEDVEDYLTQISLEEALIK			2320.22	774.081	4.37	1	1	0	851540	851540	FALSE	2.69		32.97
	High	ABV76420.1	NLAPNSNITDENIK			1542.78	771.892	1.01	1	1	0	2.40703e+06	2.40703e+06	FALSE	2.4		15.93
FALSE	Master Protein	ABV76782.1	seryl-tRNA synthetase [Rickettsia rickettsii str. 'Sheila Smith']		425	48.4	6.07	8	2	2	2	1.44856e+06	1.44856e+06	FALSE	0	5.75	0	89
	Confidence	Protein Accessions	Sequence	Modifications	Modifications in Master Proteins (all Sites)	Theo. MH+ [Da]	m/z [Da] (by Search Engine): Sequest HT	DeltaM [ppm] (by Search Engine): Sequest HT	# Protein Groups	# PSMs	# Missed Cleavages	Abundance: F1: Sample	Abundances (Normalized): F1: Sample	Contaminant	XCorr (by Search Engine): Sequest HT	Quan Info	Top Apex RT [min]
	High	ABV76782.1	ITSLIQELQHAR			1408.79	470.269	1.47	1	1	0	1.65697e+06	1.65697e+06	FALSE	2.99		18.93
	High	ABV76782.1	LIPTAEVSLVNMVADTIIPR			2152.2	718.074	1.54	1	1	0	1.24015e+06	1.24015e+06	FALSE	2.76		34.2
FALSE	Master Protein	ABV76305.1	transcription termination factor Rho [Rickettsia rickettsii str. 'Sheila Smith']		458	51.2	7.58	5	2	2	2	1.05005e+06	1.05005e+06	FALSE	0	4.11	0	139
	Confidence	Protein Accessions	Sequence	Modifications	Modifications in Master Proteins (all Sites)	Theo. MH+ [Da]	m/z [Da] (by Search Engine): Sequest HT	DeltaM [ppm] (by Search Engine): Sequest HT	# Protein Groups	# PSMs	# Missed Cleavages	Abundance: F1: Sample	Abundances (Normalized): F1: Sample	Contaminant	XCorr (by Search Engine): Sequest HT	Quan Info	Top Apex RT [min]
	High	ABV76305.1	TGDTVEGQIR			1075.54	538.273	0.51	1	1	0	1.12285e+06	1.12285e+06	FALSE	1.82		11.54
	High	ABV76305.1	GTGNSEIVLDR			1160.59	580.801	3.39	1	1	0	977243	977243	FALSE	2.28		14.45

[truncated: 8 more sheets: 2-pep, 3-pep, 4-pep, 5-pep, 6-pep, 7-pep, 8-pep, 9-pep]
