# Supplementary material for: Identification of an autotransporter peptidase of Rickettsia rickettsii responsible for maturation of surface exposed autotransporters
Source: PLoS Pathog. 2023 Jul 31;19(7):e1011527. doi: 10.1371/journal.ppat.1011527 (PMC10414592; doi:10.1371/journal.ppat.1011527)
Supplement: S2 Table — (XLSX) [file ppat.1011527.s005.xlsx]

## Sheet: Primers
ANP0477	A1G_07125 F BsiWi	CTT CGTACG atgaaaaattttatttgggcaataatatttttaatac	rapL cloning
ANP0478	A1G_07125 R BssHII	CCC GCGCGC ctaattacaaatcagaggaatctctaatatattagacca	rapL cloning
ANP0479	A1G_07125 R BssHII no stop	CCC GCGCGC attacaaatcagaggaatctctaatatattagacca	rapL cloning
ANP0480	RrIowa_1520F start	CTT CGTACG atggggctagtaaacggtggt	rapL cloning (Iowa translational start)
ANP0517	rapL D73A F	GTATTCTATATTGAAGGAGCTGGACATCTTG	RapL site mutagenesis
ANP0518	rapL D73A R	CAAGATGTCCAGCTCCTTCAATATAGAATAC	RapL site mutagenesis
ANP0519	rapL S160A F	TTAGTCGGCTTCGCCGGTGG	RapL site mutagenesis
ANP0520	rapL S160A R	CCACCGGCGAAGCCGACTAA	RapL site mutagenesis
ANP0521	rapL H257A F	TCCTAATATTTCTGCTACAAAAGGTTGGG	RapL site mutagenesis
ANP0522	rapL H257A R	CCCAACCTTTTGTAGCAGAAATATTAGGA	RapL site mutagenesis
ANP0523	rapL H257A buffer R	GACTATATCAAAGCATAGTGACAGCCA	RapL site mutagenesis
ANP0564	SFGCS-P	/56-FAM/TGCAATAGCAAGAACCGTAGGCTGGATG/36-TAMSp/	qPCR - Taqman Probe
ANP0565	SFGCS-F	TCGCAAATGTTCACGGTACTTT	qPCR
ANP0566	SFGCS-R	TCGTGCATTTCTTTCCATTGT	qPCR
